# Supplementary material for: Heparin improves the mortality of patients with non-pulmonary sepsis-associated ARDS: A MIMIC-IV database analysis based on propensity score matching
Source: PLoS One. 2025 Oct 10;20(10):e0333795. doi: 10.1371/journal.pone.0333795 (PMC12513587; doi:10.1371/journal.pone.0333795)
Supplement: S1 Table — (XLSX) [file pone.0333795.s001.xlsx]

## Sheet: heparin_control
stay_day	po2_avg	pco2_avg	ph_avg	bicarbonate_avg	pao2fio2ratio_avg	wbc_avg	lymphocytes_abs_avg	hemoglobin_avg	albumin_avg	lactate_max	charlson_comorbidity_index_max	platelet_count_avg	alanine_aminotransferase_avg	bilirubin_total_avg	creatinine_avg	glucose_avg	avg_heart_rate	avg_mbp	avg_resp_rate	avg_temperature	pt_avg	age	gender	itemid_225975_dose	itemids	heparin	per_day	invasivevent_per_day	noninvasivevent_per_day	supplementaloxygen_per_day	hfnc_per_day	non_per_day
19.151817	92.5	33.5	7.415	24	126.5	9.25	1.03	12.05	2.85096	0.8	3	240.666667	79	0.7	0.8	89	68.791667	70.7	16.0625	37.733	14.05	67.16329	M	1		Y	0.052214	0	0	3.34172	0	-2.34172
24.095382	149.5	29	7.235	15.666667	191	18.357143	0.62	7	2	9.5	4	73.714286	42.333333	2	1.1	103	89.5	71.6	15.6875	36.686667	19.428571	74.237206	F	2		Y	0.083003	20.3587	0	0	0	-19.3587
10.639606	131.5	37	7.445	26.333333	289.25	0.1	0.048333	7.1	2.1	0.7	3	37.5	372.5	1.1	0.433333	145	103.4375	87.939394	17.806452	36.299231	13.7	57.26026	F	1		Y	0.093988	23.7791	0	0	0	-22.7791
8.666759	76	25	7.4	16.666667	210.848557	17.1	0.7267	8.3	1.5	2.5	9	160	49	0.6	2.133333	125	86.71875	63.109375	16.47619	36.358571	12.4	86.18519	M	1		Y	0.115383	13.2114	0	4.89226	0	-17.1037
13.308229	100	47	7.41	27.6	108	17.633333	1.9197	12.6	2.6	6.2	7	141.666667	120.5	3.2	2.04	98.5	78.518519	71.276316	19.027027	36.843998	16.533333	64.58231	M	2		Y	0.150283	13.9776	0	0	0	-12.9776
5.525544	113	26	7.55	25	113	23.666667	3.257463	4.3	3.4	1.9	7	20	57.333333	0.9	1.525	131	100.448276	86	30.724138	37.444375	15.875	71.33496	M	1		Y	0.180978	0	0	8.99157	7.78204	-15.7736
5.43662	131	43	7.285	20.666667	296.875	28.516667	1.553333	6.25	3.1	12	4	143.833333	18	4.633333	1.116667	126	103.75	70.307692	19.519231	37.507	25.72	53.520535	M	1		Y	0.183938	8.46114	0	12.5078	0	-19.9689
5.026146	102	36.5	7.43	21.25	255	27.075	2.03	7.5	3.3	1.4	5	162	33.333333	0.9	1.075	159.5	82.962963	75.037037	26.37931	37.02125	11.9	72.996254	M	1		Y	0.19896	7.16255	1.59168	13.9272	0	-21.6814
4.705556	98.5	32.5	7.275	16.5	220.023761	8.028571	0.3	6.1	2.9	15.5	11	104.714286	125.666667	1.066667	1.84	137	98	60.307692	18.363636	37.421	20.1	88.821465	M	1		Y	0.212515	3.82527	0	19.1263	0	-21.9516
8.595845	198.5	21	7.165	11	550	35.975	5.661651	7.6	1.7	14.2	10	108.5	17	0.3	1.16	134	98.4	76.846154	20.384615	36.44	13.55	82.25927	F	2		Y	0.232671	1.39602	0	7.9108	0	-8.30682
4.260417	147	25.5	7.415	19.25	165	12.666667	1.472	8.2	2.1	3.9	10	78	25	0.95	1.55	86	113.363636	63.909091	18.409091	36.65375	29.175	80.236916	F	1		Y	0.234719	18.8949	0	1.29095	0	-19.1858
11.916898	118	33.5	7.52	25	211.428571	24.366667	0.512	9.4	2.95	3.1	3	79.333333	23.5	6.2	0.4	117.5	86.586207	100.928571	17.333333	37.405	20.3	47.417416	M	3		Y	0.251743	7.39986	0	4.23209	0	-10.6319
3.966354	221.5	42.5	7.28	18.333333	245	7.35	0.82	8.5	2.814093	2.3	8	62	50.5	0.1	3.066667	78	77.148148	68	17.310345	35.70625	12.05	83.08174	F	1		Y	0.252121	16.8921	0	0	0	-15.8921
7.783183	89	49.5	7.365	24.333333	93.684211	13.8	1.2152	9	2.926293	1.9	4	298.5	18	0.3	0.666667	97	95.590909	78.761905	21.909091	36.595714	13.3	87.200035	F	2		Y	0.256964	0	1.70239	20.6856	0	-21.388
3.87853	192	42.5	7.28	28	261	6.278571	-0.044653	8.35	2.9	10.1	5	79.571429	165.75	9.9	1.94	102.5	70.65	94.619048	13.738095	36.33	18.171429	50.642815	M	1		Y	0.25783	8.05718	0	2.77167	0	-9.82884
7.441296	100	31	7.44	21	250	14.433333	1.146196	8.2	2.7	0.8	0	372.666667	13	1.65	0.6	121	101.37037	76.615385	17.611111	38.221818	14.75	23.233255	F	2		Y	0.26877	6.45049	0	0	0	-5.45049
3.684398	131	45	7.255	18.666667	272.083333	23.3	0.85	11.5	2.901697	3.9	1	210.666667	55	0.8	1.9	172.5	99.75	74.851852	22.892857	37.032857	17.6	53.804874	M	1		Y	0.271415	15.6742	0	1.83205	0	-16.5063
3.542894	184	31.5	7.225	14.4	185	36.75	2.349	7	2.877274	6.6	6	229.25	21	0.133333	1.04	60	93	72.133333	27.066667	32.95	24.1	45.047028	F	1		Y	0.282255	22.8627	0	0	0	-21.8627
10.413414	73.5	36	7.3	17	105	17	1.1154	14.3	2.8	1.7	5	69.5	24	1.9	0.7	175	106.857143	81.423077	21.62069	36.70125	14.3	56.558987	F	3		Y	0.28809	15.3648	0	6.04509	0	-20.4099
3.443426	77	33	7.36	19.666667	200.431658	14.833333	0.4515	10.9	3	2.8	9	55	304	9.5	1.766667	239	100.645161	78.866667	20.3	36.593333	15.85	63.73691	M	1		Y	0.290408	3.99312	0	15.7547	0	-18.7478
3.441806	159.5	26.5	7.48	18	228	4.4	0.3128	8.6	3.2	1.6	7	50	22	1.3	2.133333	118.5	74.923077	82	15.592593	36.535	26.166667	62.635124	M	1		Y	0.290545	22.2606	0	0	0	-21.2606
3.370961	160.5	38	7.46	23	445	6.6	2.3552	11.4	4.375	2.844653	1	168	85.5	0.8	0.4	81	95.733333	85.333333	22.725806	37.678889	16.1	55.843967	F	1		Y	0.296651	3.86141	0	16.385	0	-19.2465
9.251597	70.5	41.5	7.29	18.5	95	2.35	-0.886612	10.9	1.4	1.7	9	110.5	59	0.2	0.45	95	89.44186	76.987805	24.166667	36.231667	15.1	47.20953	M	3		Y	0.324268	22.8069	0	0.387321	0	-22.1942
2.965509	297.5	30	7.29	17.2	568.333333	6.533333	0.35	8.6	2.8	1.3	0	57.333333	75	1.35	0.86	115.5	87.36	71.170213	16.56	36.41	11.65	46.166782	M	1		Y	0.33721	9.44189	0	0	0	-8.44189
2.96287	277	35.5	7.25	19.8	301.75	20.85	2.693	9.4	3.1	1.5	2	378	12	0.1	0.9	100	115.0625	102.444444	18.59375	37.09	13.6	22.623907	F	1		Y	0.337511	4.07263	0	1.68755	0	-4.76018
8.659062	333.5	39	7.485	26.5	298	6.05	0.151485	7.25	3.6	1.9	3	114.25	19	0.3	1.1	106.5	62.709677	76.6	15.6	36.180714	15.05	77.16685	M	3		Y	0.346458	1.50132	0	11.7276	0	-12.2289
5.6025	210	50.5	7.295	29.25	255	17.3	1.948011	9.35	2.5	10.9	7	100	704.75	2.75	0.75	99.5	108.24	80.8	18.294118	37.5	19.392857	60.79519	M	2		Y	0.356983	14.4876	0	6.94333	0	-20.4309
22.222407	184	34	7.435	21.333333	359.333333	4.32	-0.355564	8.1	3.1	1.2	8	59.5	417.5	1.05	5.233333	145	83.896552	76.224138	20.1875	36.777333	16.24	64.993744	M	8		Y	0.359997	16.1309	0	0	0	-15.1309
5.309988	166.5	27.5	7.485	19.25	383.75	6.6	0.59	9.9	2.90567	1.7	7	122.5	260.5	4.05	1.425	71	50.542857	76.580645	16.657143	36.371667	14.1	82.42136	F	2		Y	0.376649	8.43065	0	2.89392	0	-10.3246
5.297049	160	51	7.265	23.5	140.666667	23.3	4.16	9.05	3.3	10.3	4	124	38	1.1	0.85	95	93.1	66.734043	20.516667	37.028571	13.85	64.094	F	2		Y	0.377569	4.05886	0	18.0289	0	-21.0878
2.623414	518	36	7.46	21	518	7.45	2.04	9.7	4.1	2.923588	8	118	26	0.5	0.5	123	89.464286	85.333333	16.435484	37.3675	12.6	65.59187	F	1		Y	0.381183	12.579	0	0	0	-11.579
2.592083	181.5	43	7.32	20	405.25	18.87	0.27	6.85	2	1.6	0	128.8	8	1.5	0.666667	91	99.272727	73.140625	22.19697	37.244	12.67	36.992928	F	1		Y	0.38579	3.87719	0	0	0	-2.87719
2.52309	65	32	7.45	21.666667	130	11.875	0.67605	9.4	3.2	0.9	5	170.25	29.5	0.466667	1.4	173	89.291667	103.913043	22.791667	37.658333	12.7	31.4726	F	1		Y	0.396339	0	0	23.1198	0	-22.1198
4.900949	85	42	7.45	26.666667	170	12.733333	0.83	7.5	2.3	1.8	3	89.333333	363.5	3.45	7.033333	169	79.914286	62.571429	13.25	37.015714	10.75	69.71983	M	2		Y	0.408084	5.10105	0	2.09823	0	-6.19929
4.770995	125.5	27.5	7.44	19	277.5	7.2	1.239	8.4	2.4	1	1	245.333333	393.333333	4.7	0.433333	106	90.527778	86.157143	25.527778	36.974286	17.1	22.112099	F	2		Y	0.4192	13.5192	0	3.668	0	-16.1872
4.72515	157.5	41.5	7.465	27.333333	202	7.166667	0.164803	9.2	2.5	1.6	4	60.666667	80	23.1	0.733333	118	68.68	79.703704	20.538462	36.857778	26.333333	55.090233	M	2		Y	0.423267	19.047	0	0.6349	0	-18.6819
2.335116	219	35	7.34	20	137	19	2.5657	8.9	2.7	4	7	269	239.333333	0.433333	0.7	124	76.375	74.133333	18.627907	36.286154	13.42	74.554085	F	1		Y	0.428244	1.71298	0	17.558	0	-18.271
4.614826	105	39.5	7.405	20	224.75	8.933333	1.0912	9.9	2.55	0.6	1	229.333333	10	0.5	0.3	93	81.970588	69.528571	16.867647	37.278333	13	42.282005	F	2		Y	0.433386	15.3852	0	8.01764	0	-22.4028
4.601563	188.5	31	7.205	11.4	343.5	12	0.8024	11.4	2.9	1.5	1	177.5	16.5	0.55	1.08	115	122.703704	72.28	20.172414	37.041429	9.8	46.256104	F	2		Y	0.434635	14.5385	0	0.213696	0	-13.7522
2.276782	367.5	35	7.48	22.375	918.75	10.836364	0.58	6	2.2	1.7	0	91	11	1.6	0.3875	95	107.828571	78.461538	17.970588	37.766667	13.011111	29.284464	F	1		Y	0.439216	8.34511	0	0	0	-7.34511
6.823414	290	38	7.355	22	526.666667	9.414286	0.450201	6.65	2.683333	11.8	4	93.384615	259.166667	4.916667	1	140.5	92.456522	70.5	22.613636	37.0824	21.107692	50.17034	M	3		Y	0.439663	9.67258	0	12.4571	0	-21.1297
8.644711	128.5	43	7.38	23.4	189.722222	14.333333	1.33	11.65	2.836866	1.5	3	128.666667	14.5	1.2	1.82	85	116.038462	68.821429	29.166667	38.612222	13.833333	55.620377	M	4		Y	0.462711	22.4415	0	0.462711	0	-21.9042
2.133947	137.5	56.5	7.19	20.4	138	13.066667	1.296	9.8	3.2	6.5	1	195	51	0.7	0.7	124	110.525	76.378378	24.658537	37.623158	15.2	42.22367	F	1		Y	0.468615	23.6416	0	0	0	-22.6416
6.128391	244	41.5	7.3	18.5	321	3.3	-0.64244	9.5	3.3	1.1	3	64	33	2.3	0.85	100	63.692308	78.96	17.055556	36.723333	19.8	41.97907	M	3		Y	0.489525	6.1245	0	6.69017	0	-11.8147
10.192778	108	44	7.42	25.5	200	9.35	1.68	8.9	2.8	0.8	2	546.5	112.5	0.35	0.75	87	74.423077	83.202703	16.673077	37.204286	12.4	66.54445	M	5		Y	0.490543	18.9791	0	0	0	-17.9791
6.062234	139	36	7.37	19	160.333333	19.7	2.427657	7.2	1.8	2.4	6	149	23	0.7	0.4	156	89.08	69.538462	21.673077	37.951111	20.1	54.342613	M	3		Y	0.494867	15.6076	0	4.61876	0	-19.2263
4.014606	175.5	32.5	7.465	24.4	501.75	8.4	0.204051	10.2	3.2	2.2	4	264.8	1416	3.32	0.54	113.5	106.285714	88.185185	18.741379	37.273333	19.64	50.35838	F	2		Y	0.498181	11.2091	0	0	0	-10.2091
3.978056	103.5	41.5	7.225	15.25	205.413089	25.65	0.43	11.75	3.2	5.8	7	143	238	5.8	3.225	79	118.857143	68.695652	28.931818	36.804444	33.225	69.27326	M	2		Y	0.502758	0	0	7.50367	0	-6.50367
3.928067	219.5	32	7.325	15	476.25	15.1	1.773788	13.7	3.1	10.6	12	108	19.5	1.9	1.233333	225	89.611111	81.909091	17.3625	36.738571	13.966667	81.602875	M	2		Y	0.509156	3.93323	0	16.5815	0	-19.5148
3.768206	165	43.5	7.305	20.75	185.375	5.18	0.4681	9.1	3.6	1.3	4	56.166667	1500	1.7	0.8	71	102.652174	102.086957	26.12	36.705455	21.675	59.22414	M	2		Y	0.530757	15.8608	0	0	0	-14.8608
3.75397	91.5	45	7.35	24	139	11.1	1.1544	9.8	2.8	1	8	532	97	0.5	2.9	124.5	77.135135	84.621622	27.162162	37.296667	14.7	66.8092	M	2		Y	0.532769	1.49175	0	11.5877	0	-12.0795
5.560347	180	48	7.28	24.666667	366	6.275	0.935	5.8	3.094828	4.6	0	181.75	17	7.65	0.633333	102	83.037037	91.724138	14.465517	36.246364	14.3375	26.23737	F	3		Y	0.539535	14.9271	0	3.23721	0	-17.1643
11.048229	247	41	7.335	25.8	225	7.433333	0.176832	8.05	3.1	10.9	3	113.428571	37	1.2	1.3	92	88.387097	72.83871	15.96875	36.77	14.516667	60.68013	M	6		Y	0.543073	16.9122	0	1.82835	0	-17.7406
7.130127	214	33	7.37	20	356.666667	29.833333	0.7715	7.7	2.795092	2.3	0	27	29	6.65	4.633333	111	107.727273	63.88	21.934783	37.083333	13.9	34.626637	M	4		Y	0.561	18.9337	0	4.25425	0	-22.188
3.563044	163	37	7.395	22.5	348	13.8	1.6896	15.95	3.094797	1.1	1	277	17	0.55	0.8	94	98.103448	92.392857	16.775862	37.847778	13.25	40.42946	M	2		Y	0.561318	17.4009	0	0	0	-16.4009
3.544387	150	34.5	7.21	16	170.071429	24	0.269	9.3	2.35	5	5	53.5	51.5	0.55	2.4	106	69.333333	68.307692	21.4	37.222857	21.133333	68.599556	M	2		Y	0.564272	20.2997	0	2.2712	0	-21.5709
17.139456	99.5	35.5	7.455	25.666667	218	23.7	0.197	9.2	3.166667	1.5	3	144.333333	854	3.933333	0.7	93	105.657143	82.802632	23.916667	37.93	16.033333	37.84798	M	10		Y	0.583449	19.5621	0	1.59184	0	-20.1539
6.683773	378.5	29	7.245	18.2	489.5	12.8	1.43	7.7	3.55	3.4	7	231.6	16.5	0.45	2.94	88.5	73.657143	69.526316	17.914286	37.35875	10.65	68.303314	M	4		Y	0.598464	8.67773	0	0	0	-7.67773
4.924954	262	42.5	7.42	24	337.666667	14.3	1.565457	10.15	2.5	6.6	4	141.666667	14	0.8	0.85	107.5	86	70.603448	14.732143	36.5	14.4	72.204185	M	3		Y	0.609143	3.24876	0	8.93409	0	-11.1829
6.524352	137	73	7.315	27.333333	189	15.175	1.03365	7.8	3.1	1.5	8	710	8	0.1	0.766667	120	86.083333	72.580645	23.866667	36.731667	12.85	62.257675	M	4		Y	0.613088	15.4473	0	4.01317	0	-18.4604
11.177176	100.5	26.5	7.395	16.666667	232.023195	11.583333	0.31	12.2	4	12.6	3	74.666667	12581.166667	7.516667	3.1	87	116.416667	116.75	26.583333	36.573333	57.616667	25.261728	M	7		Y	0.626276	10.4514	0	2.19495	0	-11.6463
3.106748	96	35	7.43	21	240	18.4	1.07	11.8	2.846284	1	0	412	20.5	1	0.6	111	107.75	69.3	20.96875	36.89	14.9	47.17474	F	2		Y	0.64376	0	0	23.1646	0	-22.1646
3.095752	144.5	36	7.37	25.5	214.25	39	0.9552	8.75	2.3	8.2	4	195.5	69	0.4	1.05	94	95.5	76.291667	19.020833	37.120833	23.4	67.654495	F	2		Y	0.646047	13.244	0	8.72163	0	-20.9656
3.047188	80	31	7.47	21.5	200	13.8	2.18	11	2.9	1.8	7	273	13	0.35	0.75	128	110.275862	75.333333	17.946429	37.317143	12.15	82.16017	F	2		Y	0.656343	8.20429	0	5.90709	0	-13.1114
7.449005	194	53	7.175	16.666667	61.447368	25.3	1.14	9.45	3.044898	8.2	4	180.666667	16	0.5	2.133333	193	106.387755	88.479452	26.06	37.094	17.733333	56.513744	F	5		Y	0.671231	10.337	0	1.7452	0	-11.0822
11.702454	330	34.5	7.415	19.333333	457.5	11	1.3104	12.2	3.003886	2.9	9	144	41	0.6	2.4	105	126.272727	85.043478	22.826087	37.407	36.95	65.82087	M	8		Y	0.683617	22.0951	0	0.598165	0	-21.6932
7.279444	170	36.5	7.325	20.666667	244.75	9.066667	0.694627	11.25	3.55	3.6	7	172	19	1.8	5.5	103.5	68.677419	74.16129	17.483871	36.575882	28.866667	77.35556	M	5		Y	0.686866	11.5164	0	10.9899	0	-21.5063
4.327072	194.5	30	7.325	14.666667	191	5.166667	0.29	10.1	2.9	4.5	3	143	38.333333	0.4	1.833333	102	101.880952	69.547619	21.093023	37.583333	12.433333	64.560875	F	3		Y	0.693309	8.68948	0	4.24459	6.60955	-18.5436
2.872396	125	44	7.405	20.5	328.035714	13.55	1.6	10.9	3.7	1.3	0	209	45	0.4	0.85	92	91.16	70.086957	17.634615	37.883333	13.2	23.852093	F	2		Y	0.696283	11.4887	0	4.52584	0	-15.0145
2.794271	214.5	41	7.31	21.2	286	21.7	2.692647	7.5	2.1	6.5	3	265	53	0.5	0.58	141.5	108.314286	75.825	20.220588	36.992143	12.9	50.361324	M	2		Y	0.71575	10.8019	0	11.9888	0	-21.7907
4.169155	105.5	39	7.27	16	165	11.5	0.816456	13.4	3.6	2.4	4	103.5	47.5	1.65	2	98	96.4	71.8	12.44	36.045714	20.05	49.011158	M	3		Y	0.71957	11.693	0	7.73538	0	-18.4284
4.087801	152.5	42.5	7.375	24.5	216	14.633333	1.333115	8.4	2.5	3	7	707	69	0.9	0.9	113.5	126.2	75.7	21.080645	37.661111	14.933333	55.652534	M	3		Y	0.733891	6.60502	0	10.7637	0	-16.3688
29.599479	89	27.5	7.38	16	149.5	31.4	0.942	9.5	2.889393	2	4	87	7	0.3	1.1	136	73.846154	73.54	26.56	37.064286	19.9	50.8181	F	22		Y	0.743256	19.9638	0	0.729743	0	-19.6935
13.316979	223.5	36	7.37	21.666667	173.333333	11.44	1.2954	6.9	2.850385	3.2	5	214.4	28	0.3	1.4	106.5	84.611111	70.810811	21.853659	37.197222	15.3	70.533226	F	10		Y	0.750921	12.1111	0	10.394	0	-21.5051
7.938252	168	35.5	7.355	22	153.5	11.6	0.955554	8.35	3.4	0.8	3	478	27	0.4	0.88	122	97.451613	81.3	20.887097	37.006667	21.1	65.04698	F	6		Y	0.755834	8.50313	3.52722	8.30997	0	-19.3403
2.645463	116.5	35	7.16	11.75	173.809524	15.65	1.411	8.75	2	18.3	8	78.75	143	4.4	4.075	103	97.631579	68.435897	19.014286	36.026154	16.775	63.22667	M	2		Y	0.756011	21.54	0	0	0	-20.54
14.018981	152	26.5	7.38	17	152	0.1	0.04	9.6	2.8	3.163514	4	24.333333	64	0.8	0.7	100	106.21875	75.3125	16.516129	37.0925	17.3	66.35557	F	11		Y	0.78465	16.1923	0	6.4912	0	-21.6835
6.331794	86.5	41	7.315	22.25	137.142857	17.9	2.173214	7.7	3.5	4.9	4	153	650	2.05	1.35	82.5	96.478261	65.795455	24.304348	36.8	26.45	69.01667	M	5		Y	0.789666	8.37046	0	14.5746	0	-21.9451
3.793519	151.5	35	7.495	25	344.571429	5.5	-0.050152	8.1	2.7	1.2	4	141	85	0.4	0.6	84	61.769231	60.903226	14.810606	36.74	12.5	64.01281	M	3		Y	0.790822	13.7515	0	0	0	-12.7515
4.97522	122	38	7.43	22.25	305	9.1	0.517084	10.4	2.4	1.7	1	115	10	0.3	0.625	72	77.458333	67.5	15.08	36.178947	12.7	58.38494	M	4		Y	0.803985	13.8687	0	0.602988	0	-13.4717
2.395278	319	43	7.42	27	319	10.3	0.42	8.7	3.4	2.593188	9	167	15	0.9	1.6	150	77.413793	78.12	17.416667	37.6136	16.4	71.99025	M	2		Y	0.834976	8.78117	0	10.0197	0	-17.8009
10.650613	218	34	7.35	19.75	443	28.38	1.72	6	2.947037	2	6	284.6	27.5	1.8	0.466667	197	95.3125	80.107143	23.235294	36.738	17.133333	74.47064	M	9		Y	0.845022	5.84943	0	10.8632	0	-15.7127
7.010706	148	30	7.45	20.5	296	8.733333	0.34905	6.7	2.767652	2.1	7	344.333333	26.5	3.25	3.2	81	99.791667	63.583333	23.875	36.253333	49.9	82.49021	F	6		Y	0.855834	10.4126	0	2.85278	0	-12.2654
2.271933	149	44.5	7.275	23.666667	217.666667	21.1	2.778743	13.9	3.7	5.5	1	327	38	0.2	0.533333	143	63.709677	95.151515	24.924242	34.275	12	52.198883	F	2		Y	0.880308	18.9266	0	4.03474	0	-21.9614
3.359606	89.5	35	7.415	22.75	172.75	35.625	0	7.9	1.9	1.4	7	261.75	15	0.2	1.275	120	141.933333	80.342857	19.184211	36.675	21.9	84.01247	F	3		Y	0.892962	14.7339	0	0	0	-13.7339
3.303854	69	30	7.52	24.5	193.294132	10.1	0.9996	12.5	2.7	1.1	8	52.5	58.5	0.55	0.85	113	76.2	59.875	19.5	35.945	13.4	68.267555	M	3		Y	0.90803	0	0	0	0	1
8.807431	89	39.5	7.29	18.75	195	4.625	1.147	8.3	2.83819	4.9	3	239.75	37	0.85	1.4	102	105.769231	68.666667	18.6	36.838889	18.85	49.648598	M	8		Y	0.908324	0	0	20.1156	0	-19.1156
4.361215	309	37.5	7.28	19.8	444	7.64	1.1858	8.4	1.8	3.8	0	86.6	10	0.833333	0.58	98	100.5	82.826087	18.481132	36.420625	17.5	46.356403	M	4		Y	0.917176	15.0188	0	7.04314	0	-21.0619
5.404132	153.5	32.5	7.35	18.6	224.166667	17.9	0.6328	10.4	3.5	2	1	263.666667	52	1.266667	0.32	81	77.12	73.464286	23.807692	37.11	13.4	52.795403	F	5		Y	0.925218	9.26452	0	6.66157	0	-14.9261
11.869525	98.5	38.5	7.415	21	172.25	9.65	0.97	13.3	3.027287	2.4	9	281	7	0.5	0.85	122	113.020408	86.717391	26.438776	36.738571	12.8	54.74826	F	11		Y	0.926743	20.4164	0	2.61173	0	-22.0282
4.222037	162	32.5	7.32	15.5	405	9.8	0.1024	6.7	2.4	1.6	6	86	26	0.2	1.9	84	86.214286	82	15.716667	35.406	14.5	71.95736	M	4		Y	0.94741	10.3031	0	11.1321	0	-20.4352
4.21522	277	33	7.36	17.5	376	16.2	1.736	10.8	2.1	4.3	4	96	103.5	8.9	0.85	107	93.76	74.6	16.538462	36.353333	21.95	54.49719	F	4		Y	0.948942	17.1759	0	2.79938	0	-18.9752
7.317743	87	31	7.48	21.5	210.034242	17.35	1.632	12.4	4	1.6	4	118.5	174	1.3	1.4	111.5	102.821429	107.115385	21.071429	37.57	15.3	62.77515	M	7		Y	0.956579	2.39145	0	9.27426	0	-10.6657
5.224132	177.5	42	7.41	23	395	7.95	1.0998	8.4	3.05	1.7	6	155.5	14	0.4	1.4	99	65	65.956522	15.69863	36.4	19.72	78.16352	M	5		Y	0.957097	17.4862	0	1.37184	0	-17.858
5.197813	283	48.5	7.205	23.666667	259	6.383333	0.929	9.3	2.766667	6.3	4	123.166667	16.25	0.7	0.625	96.5	84.24	79.942308	20.714286	35.435	17.171429	72.89849	F	5		Y	0.961943	17.6998	0	1.34672	0	-18.0465
6.111597	140	37	7.335	20.333333	253.75	4.4	0.4368	7.8	3.2	1.4	6	263.333333	19.5	0.4	4.966667	118	81.25	74.4	25.75	37.6675	14.3	53.529167	F	6		Y	0.98174	19.0239	0	0.700853	0	-18.7248
3.034653	211.5	25.5	7.32	21.75	212.333333	35.35	5.338985	15.2	4.1	25.2	1	217	41	0.4	2.125	126.5	94.586207	82.888889	24.064516	37.178889	10.3	53.820847	M	3		Y	0.988581	7.47477	0	16.1468	0	-22.6216
8.083565	56	47	7.36	23.4	112	14.66	0.7613	7.3	2.8	2.1	6	250.8	461.333333	0.966667	7.42	80	76.24	70.32	15.8	36.9375	41.883333	58.568634	F	8		Y	0.989662	1.85562	0	12.4945	0	-13.3501
4.027014	279.5	41	7.365	25.5	498.833333	7.025	0.8855	8.6	2.8	3.9	0	125.25	20	1.5	0.95	120	117.8	81.68	16.673077	38.181429	13.15	47.146656	M	4		Y	0.993292	12.4161	0	3.89039	0	-15.3065
7.033299	213.5	43	7.3	17	371.75	7.1	0.77	10	1.7	3.2	1	171.333333	12	1.95	1.166667	115	112.972973	73.6125	15.085714	37.626	15.2	54.480816	F	7		Y	0.995266	19.2868	0	2.55925	0	-20.8461
2.965324	112	33	7.255	13	275.75	10.8	1.040665	8.4	3.6	1.3	6	172	20	0.3	2.325	96	76.544118	66.338462	20.42029	37.238889	12.7	84.19198	F	3		Y	1.011694	7.41909	0	3.87816	0	-10.2972
3.945914	116	38	7.345	20.333333	226.053058	18.72	1.188	6.6	2.8	0.8	0	555.2	10	0.7	1.466667	99	108.46875	75.2	15.935484	36.662222	10.85	46.521446	M	4		Y	1.013707	6.12448	0	15.9236	0	-21.0481
2.951308	216	21	7.39	12	718.75	3.75	-0.754164	10.5	2.7	2.8	3	154	2769	3.05	1.35	103	115.25	83.214286	24.446429	37.704444	33.4	44.165596	F	3		Y	1.016498	12.8135	0	8.87177	0	-20.6853
3.915579	141.5	32	7.425	19.5	394.166667	3	0.65	8.4	2.816838	1.8	7	55.5	8	0.8	1.05	304	64.75	67.833333	18.645833	37.175714	12.45	74.43952	M	4		Y	1.02156
2.919363	322	31	7.36	22.666667	575.714286	6.8	1.992	9.5	2.832337	4.5	9	134.666667	39	0.3	1.3	137	67.727273	69.631579	16	36.817143	13.3	81.38811	F	3		Y	1.027621	4.45303	0	19.4506	0	-22.9036
5.826111	111	31	7.38	17	277.5	4.2	-0.730665	9.5	2.55	1.1	4	37	80.5	0.75	4.3	121	114.84	76.4	20.269231	37.78	13.25	36.10343	M	6		Y	1.029846	6.43654	0	0	0	-5.43654
8.600613	113	27	7.32	14.5	226	11.466667	0.620988	9.2	4.133333	2.4	3	152	4977.8	2.56	0.6	103	101.230769	72.08	17.517857	37.08375	61.22	27.243885	F	9		Y	1.046437	19.8339	0	0	0	-18.8339
5.703993	167.5	39.5	7.205	19	343.166667	19.6	2.536467	9.4	3.9	10.4	6	146.5	13	4.4	1.65	74	96.4	76.363636	21.138889	37.141429	26.3	74.64646	F	6		Y	1.051895	19.9539	0	0.902876	0	-19.8567
4.702002	98.5	50	7.34	26	254	15.566667	1.148	5.8	2.5	1.4	2	728.666667	12	0.1	0.2	79	103.366667	83.307692	21.140625	35.993125	17.992065	67.4128	F	5		Y	1.063377	17.6521	0	0.453707	0	-17.1058
3.757523	188.5	37	7.285	19	365.357143	18.966667	1.3846	10.2	3.366667	11.8	8	272.333333	1179.666667	2.133333	1.433333	170	117.166667	74	16.8125	37.241667	27.466667	59.800385	M	4		Y	1.064531	20.2261	0	0	0	-19.2261
2.807488	101.5	38.5	7.41	23	168	6.65	1.56	15.1	2.959821	6.4	2	183	186.666667	0.65	0.566667	144	53.884615	80.516129	16.672414	33.388	13.4	57.973106	M	3		Y	1.068571	14.9422	0	2.62987	0	-16.5721
3.723912	164.5	45	7.355	24.75	200	23.72	0.7996	7.1	2.83633	3.7	4	562	96	0.3	2.7	161.5	91.807692	69.592593	21.903846	36.300833	20.8	72.72017	M	4		Y	1.074139	10.2043	0	7.95311	0	-17.1574
3.706007	140	41	7.325	21	268.606061	7.6	2.1736	11.5	3.2	1.1	1	240	67	0.4	1.1	92	65.230769	64.6	19	36.461	13.4	27.772444	M	4		Y	1.079329	1.61899	0	6.88522	0	-7.50421
10.977766	245	37	7.355	17.75	386	5.94	-0.120175	8.25	3.8	4.9	6	260.8	5	0.3	1.375	118.5	132.354839	73.366667	22.033333	36.75	15.65	81.925385	F	12		Y	1.093119	3.82592	0	5.97571	0	-8.80163
3.641447	255	36.5	7.395	22	94.5	9.266667	6.0334	7.85	2.876873	2.9	11	185.666667	21	0.2	1.95	117	78.580645	73.636364	14	36.458571	12.433333	77.45515	F	4		Y	1.098464	0	0	19.6351	0	-18.6351
8.161898	196.5	48.5	7.37	28.625	236	3.364286	0.28755	5.7	2.3	5	8	83.5	423.375	7	0.8875	109	106.333333	80.72	18.575472	36.801429	16.426667	60.731133	M	9		Y	1.102685	14.4329	0	6.98367	0	-20.4166
4.474572	143.5	58	7.34	27.666667	171.857143	25.5	2.3715	9.4	2.4	1.4	6	216	18	0.9	1.75	80	66.208333	69.32	19.604167	36.1	46.5	57.04704	M	5		Y	1.117425	10.1686	2.01137	6.48107	0	-17.661
8.937801	109	34	7.44	24	272.5	10.6	1.07	12.6	3.4	1.930735	1	250	25.5	0.6	0.65	90	62.258065	77.258065	14.709677	37.11	17.65	52.729366	M	10		Y	1.118843	22.9363	0	0	0	-21.9363
2.671817	205.5	51.5	7.335	26.5	247.5	3.5	1.4391	11.1	3.25	3.386742	0	95.5	24	1.05	0.85	73	77.8	84	16.907407	36.93	11.6	44.063316	M	3		Y	1.122831	2.61994	0	2.61994	0	-4.23988
2.642025	279.5	36.5	7.32	18.2	392.857143	9.5	1.42	8.4	3.7	1.1	8	167.5	33	0.2	1.28	132	84.08	87.08	14.86	36.953333	11.95	88.27671	M	3		Y	1.135493	10.5979	0	3.78498	0	-13.3829
2.640312	101	41	7.41	25.75	144.285714	9.65	0.861	7.1	3.1	2.900406	2	381.5	7	0.1	8	85	111.56	116.16	21.32	37.865714	14.35	24.896772	F	3		Y	1.136229	0	0	16.286	0	-15.286
5.274433	149.5	39	7.26	17	242	17.2	0.9	14.4	3.8	4	3	228	146	0.5	0.64	119	70.166667	87.06	24.24	36.877569	14.9	60.235035	M	6		Y	1.137563	12.5985	0	2.89131	0	-14.4898
2.632894	182	38	7.36	20	303.333333	7.8	0.6318	11.3	3.4	1.6	12	125	116	0.3	1.2	125	91.464286	74.884615	16.793103	37.627143	12.3	74.21798	F	3		Y	1.139431	8.60903	0	3.7348	0	-11.3438
2.628704	380.5	39	7.33	20.666667	467	14.1	0.5289	16.5	2.9	1.9	7	73	28	0.5	2.375	135.5	100.48	83.16	21.333333	36.477143	14.7	82.1603	M	3		Y	1.141247	11.0321	0	0	0	-10.0321
5.249815	195.5	41.5	7.35	23	231	6.4	0.051124	7.4	3.95	1.5	11	84.25	46	4.15	2.1	108	71.102564	60.694444	17.884615	36.833333	19.35	60.270515	M	6		Y	1.142897	14.5243	0	9.14318	0	-22.6675
2.618102	126.5	27.5	7.275	16.5	207.25	15.5	1.09	13.9	4	2.3	1	268.5	795.5	0.4	1.233333	213	67.344828	80.896552	17.241379	32.666667	14.2	52.24368	M	3		Y	1.145868	21.3895	0	0	0	-20.3895
5.168565	274	37	7.38	22	274	5.72	0.4852	7.2	3.2	2	6	62.8	25	1.5	0.883333	119	74.27027	83.27027	16.736842	37.877333	13.4	58.03743	M	6		Y	1.160864	16.4456	0	0	0	-15.4456
5.135729	293.5	39.5	7.3	27.25	336	5.6	-0.508998	8.4	4	11.5	0	129.5	44	1.3	0.8	98	100.861111	82.575758	23.921053	37.45125	15.425	23.372623	F	6		Y	1.168286	22.1682	0	0	0	-21.1682
2.566701	126.5	31.5	7.185	16.857143	155.166667	20.966667	0.7648	12.7	2.7	3.3	2	224.333333	20.5	0.2	2	133	105.083333	77.478261	22.791667	36.844444	12.45	50.968853	M	3		Y	1.168816	6.19472	0	14.844	0	-20.0387
16.213831	172	32	7.47	20.333333	430	11.9	1.5488	9	2.2	1.5	4	301	439	11.2	1.7	95	97.884615	86.68	32.017857	38.258333	15.9	75.055725	M	19		Y	1.171839	5.25888	0	1.72692	0	-5.98581
11.94522	253.5	38.5	7.48	27	317	11.4	1.153474	11.9	3.8	1.9	5	250	15	0.3	0.9	159	71.3	89.391304	18.409091	37.588	12.7	81.423744	F	14		Y	1.172017	17.1198	0	2.9719	0	-19.0917
15.341655	106.5	36	7.245	15.25	222	7.9	1.11	9.3	3.3	1.3	3	95.75	2231.25	0.5	4.575	133	85.884615	77.04	20.87037	37.598889	14.65	60.656204	F	18		Y	1.173276	3.91853	0	5.98045	4.87236	-13.7713
9.297894	125	43	7.27	20.5	190.142857	9.4	0.658	11.6	2.964186	1.6	2	176	148.5	0.3	3.1	80.5	112.538462	80.555556	29.196429	36.983333	11.5	49.99698	F	11		Y	1.183064	13.7666	0	7.65765	0	-20.4242
4.152951	159.5	54.5	7.27	21.666667	212.857143	17.425	2.0252	7.9	1.7	6.5	5	209.5	32	0.3	0.933333	101	86.511111	74.691489	21.579545	36.907716	16.6	75.39358	M	5		Y	1.203963	4.96033	1.72167	15.0134	0	-20.6954
3.321366	28	45	7.37	23.666667	56	14.933333	1.71007	7.3	2	1.2	10	172.666667	8	0.4	3.9	100	65.342105	74.564103	17.676471	35.627	23.666667	64.52318	M	4		Y	1.204324	12.7959	0	0	0	-11.7959
2.490162	117	24	7.39	14.4	342.5	52.175	0.994	8.5	2.4	4.4	2	414.75	10.5	0.35	1.3	94	133.878049	78.945652	25.4625	37.818571	17.22	61.768715	F	3		Y	1.204741	18.6735	0	3.81501	0	-21.4885
2.479144	442	34	7.51	19.75	884	11.2	1.269	6.2	2.9	3.3	11	297	46	0.4	2.25	210	61.68	67.125	25.230769	37.235556	12.85	85.10004	M	3		Y	1.210095	10.0841	0	0	0	-9.08413
9.793819	237	37	7.315	19.5	404.666667	9.0875	0.553449	8.25	2.7	7.3	5	82.555556	24	0.4	1.466667	88.5	91.142857	70.114286	19.861111	37.402222	19.12	70.64292	M	12		Y	1.225263	13.9884	0	0	4.44158	-17.43
5.681875	114	39	7.41	22.5	155	11.45	1.3625	11.4	3.2	2.2	2	184.5	44	2.1	1.7	125	114.28	91.230769	25.6	38.111667	15.7	51.684727	M	7		Y	1.231988	13.3759	0	7.22766	0	-19.6035
8.925278	86.5	38.5	7.455	26.333333	216.25	3.9	0.39	9.6	2.7	2.9	4	118.5	41	0.4	0.733333	158	111.75	72.625	38.76	38.815789	15.2	67.0216	F	11		Y	1.232455	3.73471	0	19.8313	0	-22.566
4.840278	246.5	32.5	7.32	18.5	317.142857	29.1	1.416	11	2.941498	5.2	4	181.75	74	0.4	0.95	149	85.555556	79.706897	16.518519	35.257143	15.2	76.96025	F	6		Y	1.239598	18.8006	0	0	0	-17.8006
4.778287	233	39.5	7.405	26	326	9.85	1.2296	9.3	3	0.9	3	342	20	0.4	0.45	94.5	77.518519	94.285714	17.392857	38.1175	12.4	56.120083	F	6		Y	1.25568	17.1052	0	4.60416	0	-20.7093
2.387303	61.5	44.5	7.41	28	65.263158	11.7	0.9945	8.55	2.889474	0.8	3	209	34	0.6	1.25	119	85.02381	73.707317	18.613636	37.278333	14.3	54.195873	M	3		Y	1.256648	3.37899	0	12.7061	0	-15.0851
2.381227	130.5	32.5	7.21	16.2	269.166667	12.05	1.06875	9	3.733333	0.9	1	152.25	27.666667	0.366667	1.62	103.5	87.916667	70.291667	16.75	36.57625	10.066667	52.332005	M	3		Y	1.259855	10.1698	0	0	0	-9.16983
5.527662	250	41.5	7.42	26	334	6.7	1.1725	10.2	3.4	1.8	5	102	54	0.2	1	112.5	98.884615	78.037037	16.685185	36.395	11.4	80.36124	F	7		Y	1.266358	18.727	0	0	0	-17.727
6.314259	400.5	41	7.4	25	212.166667	5.92	0.69975	7.5	2.7	7.1	6	92	32	2.05	2.1	92.5	69.925926	89.611111	17.921053	36.683496	15.02	57.575127	M	8		Y	1.266974	9.81905	0	7.60184	0	-16.4209
6.309549	314.5	44	7.38	23.666667	327.5	13.3	1.221	9.65	2.3	4.3	6	120	25	0.3	0.8	107.5	73.777778	89.203704	16.375	36.76438	14.866667	69.736664	M	8		Y	1.267919	10.6743	0	12.3781	0	-22.0524
3.937859	154.5	27.5	7.58	27	227.75	14.066667	1.76	9	2.8	1.2	0	267.666667	9	0.5	1.033333	96	80.923077	84.296296	19.068966	36.91	12.6	42.37323	F	5		Y	1.269726	3.80918	0	6.09468	0	-8.90386
4.69956	129	31.5	7.32	16.666667	196.666667	15.666667	0.316	9.8	2.890875	1.9	5	94.333333	70.5	4.75	1.666667	105	114.56	74.423077	18.307692	36.191429	21	66.23089	F	6		Y	1.276715	6.58927	0	9.79524	0	-15.3845
3.107963	149	36	7.405	21.75	149	17.4	2.1795	8.5	3.6	3.7	5	88.333333	233.333333	1.733333	2.65	126	84.142857	68.090909	25.571429	36.863333	18.1	77.70079	M	4		Y	1.287017	0	0	20.9784	0	-19.9784
3.878252	138.5	40.5	7.395	25.75	131.25	8.433333	0.6264	10.75	4.1	2.1	0	176	83	0.9	0.825	118	101.73913	80.4375	14.979167	37.325	13.8	38.569508	M	5		Y	1.289241	11.0875	0	4.12557	0	-14.213
2.322523	113	41	7.33	23.25	188.333333	10.425	0.725	9.8	2.3	1.3	6	155.75	63.5	1.2	1.55	122	75.230769	76.88	16.410714	37.075	12.425	74.673935	M	3		Y	1.291699	12.3357	0	8.33146	0	-19.6672
5.402558	114	32	7.59	28.5	285	23.95	2.04835	8.9	2.6	1.2	2	118.5	39.5	0.4	0.466667	100	59.2	77.125	21.444444	37.39625	13.45	48.15336	F	7		Y	1.295683	16.4737	0	4.62435	0	-20.098
3.086725	195.5	38	7.345	19.5	158	18.9	2.331709	9.25	2.7	5.3	9	204	118	7.95	0.6	127.5	109.633333	72.625	15.966667	36.87	18.533333	72.25205	F	4		Y	1.295872	0	0	22.4186	0	-21.4186
6.91228	171	33.5	7.235	13	186.666667	18.95	0.76	10.6	3.5	2.8	5	305	21	0.4	1.575	71	66.608696	59.923077	20.9375	36.813636	10.6	79.2921	F	9		Y	1.302031	20.0537	0	2.74873	0	-21.8024
4.592419	98	69.5	7.27	29.5	134	0.8	0.096	9.1	2.929755	0.8	7	147	19	0.3	0.5	106	106.923077	77.76	22.153846	36.25	12.9	59.348194	F	6		Y	1.306501	0	0	16.7958	0	-15.7958
13.662269	127	45.5	7.235	19	286.875	13.7	1.2324	10.85	2.884191	6.6	2	140.666667	1076	0.95	1.5	81	95.241379	73.16129	25.33871	37.11	13.3	52.91206	M	18		Y	1.317497	19.6746	0	1.17111	0	-19.8457
5.297766	136.5	38.5	7.48	26.333333	161.454545	20.033333	1.2012	12.8	4.3	1.602747	2	282.333333	24	0.8	0.8	93	84.666667	69.030303	17	36.785714	14.1	58.694263	M	7		Y	1.321312	23.1324	0	0	0	-22.1324
3.026632	279	37	7.25	20.6	912	8.6	0.5934	12.6	3.3	2.9	1	226	27	0.2	1.06	143	108.24	59.96	21.72	37.127143	10.2	47.961475	F	4		Y	1.321601	6.85581	0	0	0	-5.85581
3.760532	242.5	34	7.44	25	313.5	17.55	0.8532	13.75	2.813422	1.6	8	263	31.5	0.8	2.15	214	71.409091	67.152174	19.386364	38.445714	16.15	66.96958	M	5		Y	1.329599	7.97759	0	14.9624	0	-21.94
4.494375	176	30.5	7.295	14.5	405.5	16.266667	1.072	7.9	2	5.9	5	264.666667	9	0.2	0.6	172	110.833333	72.760417	23.979592	37.849286	18.9	87.90644	M	6		Y	1.335002	17.9595	0	0	0	-16.9595
10.459931	72	46	7.47	32.666667	123.333333	16.85	0.5976	8.6	2.6	1.583266	5	308.5	17	0.6	1.4	283	83.2	93.25	21.346154	36.52	13.55	50.707966	M	14		Y	1.338441	15.177	0	2.79639	0	-16.9733
2.973866	81	46	7.44	29	135	8.25	1.624	11	2.8	1.624125	0	210	18	0.2	0.45	98	66.115385	86.16	13.607143	37.19	11.8	45.080093	M	4		Y	1.345051	14.2127	0	0	0	-13.2127
2.960266	199	37	7.38	16	398	4	-0.392426	12.4	4.1	3.4	1	214	33	0.5	0.8	62	65.653846	72	16.814815	36.693333	11.2	58.27653	M	4		Y	1.35123	10.6015	0	0	0	-9.60152
5.15985	86	22	7.49	20	215	11.35	1.027004	10	3.2	2.1	5	58	36	5.85	4.2	121	75.8	69.794118	21.514286	36.412857	20.15	68.7576	F	7		Y	1.356629	14.6516	0	7.63588	0	-21.2875
14.648275	153	41.5	7.285	19.75	224	24.2	3.280286	8.3	3.4	3.3	4	140.666667	28.5	3.05	1.9	73.5	83.735849	63.4	27.103774	36.7575	14.5	52.502365	M	20		Y	1.365348	20.2845	0	3.24043	0	-22.525
8.785544	90	56	7.325	24.5	162.75	8.6	1.3375	12.1	3.25	1.5	2	170	43	1.05	1.25	103	82.44	77.413793	27.961538	37.502	13.3	60.223812	M	12		Y	1.36588	21.6264	0	2.04882	0	-22.6753
2.196146	230	34.5	7.52	28.5	372.625	6.85	0.67765	10.8	3.5	1.3	9	110.5	60	3.028471	6.9	134	73.555556	79.038462	11.12069	36.295	13.35	78.76263	M	3		Y	1.366029	13.9259	0	0	0	-12.9259
3.649977	228	41.5	7.405	28	197.5	11.225	0.735	8.45	2.8	5.1	5	81.416667	127.75	5.85	0.8	72.5	82.84	72.46	17.333333	37	14.066667	60.32807	M	5		Y	1.369872	4.93154	0	12.3288	0	-16.2604
2.914803	105.5	38	7.405	21.333333	267	5.966667	-0.422317	8.5	2.3	3.7	1	148	25.5	3.1	1.5	117	109.129032	68.935484	25.621212	37.394444	15.566667	30.065155	M	4		Y	1.372305	16.4677	0	6.17537	0	-21.643
2.179942	78	51	7.33	22.5	156	9.6	0.78	9.5	3.7	3.17219	3	202	30.5	0.5	0.8	159	76.92	62.666667	14.9	36.925	11.7	67.44703	F	3		Y	1.376183	3.21109	0	9.17456	0	-11.3857
3.623264	274	48	7.28	20.6	317.5	7.233333	0.088276	15.4	2.9	2.1	1	79	4416	2.8	0.74	53	76.576923	63.25	17.625	36.921429	35.975	47.837585	M	5		Y	1.379971	5.10589	0	8.83182	0	-12.9377
10.0725	114.5	27	7.37	15.25	317.714286	9.916667	0.567355	6.8	2.15	8.5	5	84.666667	35.25	1.4	2.275	155	98.2	73.478261	20.520408	36.4412	22.042857	56.16258	M	14		Y	1.389923	15.8352	0	7.39638	0	-22.2316
6.413565	88.5	41	7.355	24.2	130.333333	16.96	1.67	13.8	3.1	3.8	2	188.2	51.5	0.5	1.26	114	52.608696	88.173913	17.717391	36.688785	11.875	58.50526	M	9		Y	1.403276	22.8422	0	0	0	-21.8422
3.560231	251	34	7.38	19	375.708506	12.95	1.5884	11.5	2.8	2	2	183.5	66.5	0.35	0.65	129	81.96	75.291667	13.846154	35.785714	14.4	32.724907	M	5		Y	1.404403	12.5413	0	2.87435	0	-14.4157
2.842072	134.5	42.5	7.38	21.75	221.25	26.6	3.973573	11.3	3.4	1.1	6	182	31	2.4	1.725	211.5	58.608696	71.652174	17.6875	36.886667	12.1	70.35512	M	4		Y	1.407424	4.92598	0	5.6297	0	-9.55568
2.839456	148.5	37.5	7.435	18	371.25	15	0.8622	9.1	2.7	2.2	2	350.5	15	2.1	0.725	77.5	85.410256	68.710526	18.255319	37.444286	12.3	54.63876	F	4		Y	1.408721	5.10661	0	5.81097	0	-9.91758
4.964988	94	35.5	7.305	16	179.166667	32.28	1.9926	6.4	2.9	11.1	7	185.4	966.2	1.22	2.02	62	97.291667	62.64	25.84	37.444	23.1	59.435703	M	7		Y	1.409872	2.68883	0	9.11718	0	-10.806
5.611053	108	34	7.51	29	265	8.9	0.51	5.9	3	1.5	9	193	45	0.2	1	101	81.851852	74.36	16.827586	36.388333	11.9	67.465775	F	8		Y	1.425757	22.4557	0	0	0	-21.4557
5.595752	241	45	7.335	22	575.47619	17.06	1.724232	11.6	3.2	5.5	0	209.6	430	0.6	1.54	104	101.333333	85.205128	17.037037	37.298333	15.5	34.133854	M	8		Y	1.429656	14.4753	0	1.78707	0	-15.2623
6.992118	194.5	37.5	7.295	19.5	317.5	15.333333	0.5712	9.85	1.7	5.6	6	215.333333	9	1.4	0.9	113	84.322581	81.823529	12.954545	36.456667	17.85	71.964264	F	10		Y	1.430182	8.58109	0	4.79111	0	-12.3722
4.136852	165	26.5	7.44	18	303	13.45	0.99882	10.6	3.4	5.2	3	361	11.5	0.45	0.9	161.5	129.769231	93.96	33.980769	37.382222	30.35	43.127964	F	6		Y	1.450378	11.3734	0	11.321	0	-21.6944
4.804097	196	38	7.35	20.333333	392	11	0.3267	11.6	3.6	1.1	5	92	70	0.7	3.933333	88	86.777778	86.2	16.16	37.428571	14.2	47.634827	M	7		Y	1.45709	7.99318	0	0	0	-6.99318
4.797269	106.5	45	7.365	23.5	213	25.75	0.32	10.3	2.814049	2.1	7	145.5	65	3.05	0.85	86	91.2	67.615385	17.648148	37.065	16.15	75.280594	M	7		Y	1.459164	16.36	0	7.19507	0	-22.5551
4.104433	106.5	36	7.4	18.666667	181.666667	13.066667	1.76	9.35	2.55	1.8	9	347.666667	399	0.7	0.7	85.5	91.5	75.24	16.14	37.671	16.4	53.570152	M	6		Y	1.461834	9.50192	0	13.4001	0	-21.9021
12.125937	148	38	7.39	22.5	370	19.55	1.3534	7.7	2.3	0.7	7	160	39	0.5	1.85	70	104.44	81.32	14.153846	37.875714	13	78.02289	M	18		Y	1.484421	10.9655	0	6.24969	0	-16.2152
2.018218	231.5	40.5	7.365	22	405.198113	5.85	0.052115	11.5	3.65	4.4	5	161.5	182	0.6	0.6	137	75.08	77.730769	14.76	36.787143	10.95	75.79491	F	3		Y	1.48646	4.95487	0	18.7211	0	-22.676
6.028125	216	46.5	7.36	26.666667	426.25	11.925	0.963839	7.5	2.55	3.8	2	92.25	52	2.15	1.066667	151.5	88.75	78.138889	12.3125	36.801429	13.333333	53.636227	M	9		Y	1.493002	11.2805	0	1.16122	0	-11.4417
4.004583	108	42	7.285	17.5	198	2.25	0.3906	6.9	2.2	1.9	6	277.5	98	0.5	0.65	126	65.945946	72.921875	20.285714	35.2225	13.05	40.204235	M	6		Y	1.498283	9.80127	0	12.9851	0	-21.7864
7.998113	231.5	46	7.425	29	353.75	4.05	0.4326	12.6	3.9	1	3	226	18	1.2	0.7	155	73.25	87.826087	15.869565	36.674286	12.65	62.889095	F	12		Y	1.500354	11.0026	0	1.37741	0	-11.38
5.290671	179	31.5	7.37	18	286	14.775	1.0804	8.7	2.810599	2.8	7	194.75	9	0.8	1.025	69.5	67.288462	67.103774	14.931373	35.851	16.066667	71.39604	F	8		Y	1.512096	17.2473	0	0.396925	0	-16.6443
3.304757	89	73	7.255	29	97	14.4	1.527287	10.4	3.2	1.2	1	216	81	0.4	0.7	131	68.730769	67.553571	21.827586	36.818571	12.5	55.694405	M	5		Y	1.512971	22.0894	0	0	0	-21.0894
2.642002	218	27.5	7.215	16.166667	300	11.95	0.8184	11.2	2.7	1.7	1	267.5	20	0.2	0.583333	63	120.862069	84.969697	26.258065	37.656667	12.5	27.58014	F	4		Y	1.514003	5.70905	0	0	0	-4.70905
13.16375	87.5	44	7.295	20.5	116.25	5.3	0.11	10.9	2.9	1.1	1	110.5	40	0.2	2.1	149	65.461538	78.185185	27.019231	37.353	11.7	56.48886	F	20		Y	1.519324	17.1456	0	0.911594	0	-17.0572
11.152523	212.5	47	7.335	20	246.833333	17.4	2.51	7.6	2.1	2.2	6	382.666667	18	0.2	0.35	101	102.32	84.333333	23.54	36.601429	13.1	81.36751	F	17		Y	1.524319	20.3795	0	0	0	-19.3795
2.623368	139.5	37	7.335	19	300.75	9.15	0.562292	11.75	2.5	2.8	2	155.5	32	1	0.65	140.5	58.607143	61.790323	16.166667	36.708333	16.95	52.965508	M	4		Y	1.524757	16.2958	0	1.90595	0	-17.2018
17.583877	341	48	7.325	24	306.875	6.785714	1.77955	8.25	1.6	5.8	3	73.714286	69	1.225	1.05	97.5	111.615385	69.261538	32.753846	37.254988	21.62	62.23786	M	27		Y	1.535498	14.8479	0	6.99031	0	-20.8382
9.106076	88.5	38.5	7.19	14.4	173.666667	30.2	4.081411	8.3	2.35	8.5	0	210.8	53	1.8	4.05	81	127.592593	66.518519	26.053571	37.414545	17.75	33.98539	M	14		Y	1.537435	19.9757	0	1.09817	0	-20.0738
3.896736	108	20	7.32	11.8	253.991375	19.666667	0.84	9.1	2.1	1.1	2	244.333333	6	0.2	0.7	124.5	96.434783	71.227273	32.217391	36.847143	11.6	42.61051	F	6		Y	1.53975
7.098067	153	40	7.295	19.5	347.5	8.566667	0.653041	10	3.1	4.7	9	193.666667	983.666667	0.8	2.075	97.5	56.966667	67.046875	17.55	37.173333	13.7	77.851654	M	11		Y	1.549718	14.3795	0	8.9414	0	-22.3209
7.728345	99.5	29	7.41	17.333333	178.25	14.5	1.12	8.5	2.8	1.8	6	223	39	0.5	0.966667	83	71.08	75.962963	18.153846	36.430435	24.933333	84.67885	F	12		Y	1.552726	8.08496	0	10.4162	0	-17.5012
6.420694	165.5	35.5	7.365	19	287.916667	13.35	1.268898	8.5	2.466667	4.1	5	78.416667	476.666667	4.733333	1.966667	119.5	82.428571	76.5	17.527027	37.5	19.677778	55.100727	M	10		Y	1.557464	2.74633	0	5.91836	0	-7.66469
19.890266	308.5	31	7.43	21.333333	424.166667	13.7	1.129892	12.9	4.3	3	1	243	47	1.6	0.533333	122	103.37037	90.75	19.919355	37.532222	10.8	39.90847	F	31		Y	1.558551	22.2471	0	0	0	-21.2471
7.699016	196	37.5	7.365	20.4	209.428571	4.983333	1.2892	8	2.8	5.9	4	156.666667	69	0.3	1.18	106.5	83.5	77.216667	21.5	37.495	14.4	87.88396	F	12		Y	1.558641	16.9935	0	5.45524	0	-21.4488
5.120405	249.5	33	7.41	16.5	607	9.95	0.29	10.55	3.75	2.9	5	194.5	9.5	0.6	7.55	207.5	116.607143	77.142857	20.12069	37.301111	21.85	29.015018	F	8		Y	1.562376	2.14827	0	3.12475	0	-4.27302
20.991921	329	53.5	7.245	24.666667	269.5	5.233333	0.75525	4.7	2.1	10.7	2	110.666667	50	3.7	1.4	91	98.24	77.233333	17.84	37.065081	13.425	56.218044	M	33		Y	1.572033	22.4372	0	0	0	-21.4372
5.684896	215	34.5	7.37	21.75	255.5	13.66	0.8751	9.9	2.87496	4.2	11	115.2	11	0.8	2.025	82.5	78.190476	73.738095	17.619048	35.773077	18.366667	83.29861	M	9		Y	1.583142	1.76198	0	9.30829	0	-10.0703
5.003866	218.5	29	7.34	19.333333	350.666667	14.166667	1.185	12.2	3.1	2.6	1	116	4245	3.233333	1.1	94	91.296296	67.483871	23.037037	36.808333	46.375	37.382977	M	8		Y	1.598764	1.99845	0	14.9884	0	-15.9869
3.125822	121	29	7.32	17.5	302.5	21.4	1.31	10.2	3.2	3.6	0	463	181	0.2	1.4	184	85.090909	84.47619	22.043478	36.138095	12.2	49.67	F	5		Y	1.599579	21.2584	0	0	0	-20.2584
2.486875	295.5	40	7.36	23.75	549	5.56	0.2544	9.45	2.725	2.3	10	97.8	261	4.875	1.5	149	70.96875	104.6875	14.870968	37.11	15.34	57.02504	F	4		Y	1.608444	2.81478	0	5.62956	0	-7.44433
3.694514	156	43.5	7.285	20.6	240.5	5.342857	-0.13755	6.95	2.275	7.6	9	73.285714	137.25	3.766667	1.22	113.5	77.75	83.432432	17.274194	35.385714	17.757143	65.06617	M	6		Y	1.62403	15.1351	0	5.50817	0	-19.6432
8.580394	302.5	58.5	7.21	21.666667	305.5	8.008333	3.2088	3.3	2.738702	18.2	3	121.428571	141.5	0.35	1.4	96	90.142857	59.784483	20.141304	37.467857	50.466667	59.76323	M	14		Y	1.631627	22.1435	0	0	0	-21.1435
4.276725	336.5	35.5	7.185	26.666667	206	23.6	0.9345	12.4	2.95	6.8	0	224	18.5	0.45	2.333333	112	89.185185	77.017857	17.407407	36.425	15.45	38.976376	M	7		Y	1.636766	21.8469	0	0.459853	0	-21.3068
9.741725	152.5	45	7.25	17.666667	257.5	17.05	1.25	11.3	2.7	6.3	5	127	26	2	2.333333	68	106.785714	67.33871	19.37931	37.214286	17.1	70.09785	M	16		Y	1.64242	12.9341	0	0	0	-11.9341
7.299653	152	38.5	7.355	20.666667	287.083333	9.333333	0.243	9.3	2.1	1.6	15	404.666667	159	20	0.933333	59	78.826087	75.923077	19	36.355714	18.15	84.683975	M	12		Y	1.643914	1.36993	0	16.3021	0	-16.6721
11.549167	217.5	37.5	7.295	36	257	2.322222	-1.056461	6.6	3.1	11.5	4	73.125	273	13.3	1.3	157	94.172414	102.344828	14.066667	36.89	14.792308	28.54987	M	19		Y	1.64514	16.4081	0	2.69283	0	-18.1009
2.426863	70	45.5	7.455	28.5	175	14.45	1.7969	11.1	3.3	0.9	0	388.5	80	0.6	0.7	95	80.631579	74.172414	22.75641	37.75	13	44.706657	M	4		Y	1.648218	22.2509	0	0	0	-21.2509
4.842639	134.5	34	7.365	18.8	270	17.64	0.124	9.1	2.2	4.2	7	1200.5	7	0.7	1.06	83	111.875	68.208333	17.02	36.73	19.3	52.37323	M	8		Y	1.651992	9.86721	0	12.2282	0	-21.0954
2.404583	199.5	33.5	7.395	21.333333	450	7.05	0.29775	7.8	3.020259	3	7	117.5	201	0.45	2.666667	86	90.304348	86.347826	19.354167	36.556667	11.45	60.818794	F	4		Y	1.66349	13.3079	0	1.66349	0	-13.9714
4.202986	191	48.5	7.31	25.333333	263.539216	9	0.837	13.9	4.2	1	4	208	16	0.6	1.6	124	80.454545	73.636364	23.065217	37.278333	11.3	60.198093	F	7		Y	1.665483	17.6779	0	4.16371	0	-20.8416
4.802882	272	27	7.52	24	272	17.2	0.5848	13.9	3.8	1.5	3	245	62	0.6	0.6	129	73.28	77.82	15.076923	37.055714	13.1	50.969036	F	8		Y	1.665667	7.25953	0	0	0	-6.25953
2.993194	178.5	36.5	7.42	21.2	294	8.6	0.472355	12.1	3.35	3	6	166.25	57	0.4	1.44	161	73.485714	90.69697	19.347222	36.39	11.2	62.59268	M	5		Y	1.670456	7.28876	0	13.6977	0	-19.9865
2.390833	75	27.5	7.32	13.75	225.714286	5.433333	0.015406	7.2	2.4	1.6	9	55.333333	38.333333	0.566667	1.175	104	69.04	62.44	25.2	36.88	11.633333	77.92216	M	4		Y	1.673057	0	0	9.17393	0	-8.17393
2.987812	87.5	39	7.325	23	175	12.75	0.7552	9.9	2.4	1.9	10	280	146	9.8	0.6	141	72.9	56.36	13.155172	35.985714	14.1	83.39068	F	5		Y	1.673465	16.0318	0	3.88244	0	-18.9142
12.518958	301.5	23.5	7.365	14.8	387.5	17.95	1.0075	10.3	3.1	7.1	9	348.5	236.333333	0.2	1.66	150	76.884615	78.053571	22.038462	36.736235	16.55	82.428505	M	21		Y	1.677456	23.5962	0	0	0	-22.5962
2.36706	200	29.5	7.45	20.5	320	30.9	1	9.8	2.801107	2.2	2	259	81	1.9	0.55	199	98.884615	65.6	24.240741	37.07	18.6	58.809414	F	4		Y	1.68986	0	0	5.46388	0	-4.46388
11.802951	183	43	7.42	29.5	256.875	3.8	0.672	9	2.852605	2.4	5	100	16	0.4	0.9	95	98.692308	71.807692	24.615385	37.547143	15.4	87.04238	M	20		Y	1.694491	19.9766	0	0.867015	0	-19.8437
15.284363	86.5	42	7.22	16.75	111.666667	15.3	2.103	13.7	2.4	4.7	4	391	28	0.75	7.45	241	113.88	75.277778	27.326923	37.11	15.45	30.258839	F	26		Y	1.701085	18.8057	0	4.42064	0	-22.2264
14.609699	135	41	7.265	19.25	238.333333	18.575	6.744	9.2	2.575	1.7	13	165.25	10	0.7	3	92	63.566667	63.073529	17.306452	36.34	17.55	75.83254	F	25		Y	1.711192	1.88231	0	20.4659	0.205343	-21.5535
4.648299	130	29	7.33	14.6	325	6.86	1.115	7.7	3.1	4.495121	4	99.6	1379.6	1	3.44	79	119.807692	67.84	11.62963	37.706	15.24	57.139694	F	8		Y	1.72106
8.102396	116	37	7.35	21.5	331.428571	8.6	0.26056	13.4	2.9	2.2	5	122	106.5	1.7	0.85	260	108.576923	107.208333	20.288462	38.31	16.6	54.01591	M	14		Y	1.727884	5.98794	0	8.41932	0	-13.4073
4.576296	130.5	36	7.275	18.5	208	14.7	1.4406	9	2.78939	2	5	439	17	0.5	3.95	123	99.777778	64.901639	17.222222	37.305	15.9	66.99203	M	8		Y	1.748139	19.011	0	0	0	-18.011
8.543762	200	96	7.18	34.8	417.916667	12.4	0.9	13	3	8.9	0	146	87.5	0.15	1.26	194	110.724138	83.817204	25.407407	36.762222	11.5	42.438503	M	15		Y	1.755667	13.8034	0	7.14751	0	-19.951
2.842928	88	41.5	7.29	20	159	17.05	0.579	12.6	2.875835	2	0	143	68	1.2	1.333333	87	102.255319	71	23.893617	37.555556	15.7	24.338924	M	5		Y	1.75875	11.2736	0	3.14816	0	-13.4218
5.682141	168.5	35	7.27	13.5	373.75	34.875	1.9404	7.4	2.834143	1.6	8	231.25	23.333333	1.475	2.25	61	99.333333	68.875	24.333333	37.946154	45.066667	61.914803	M	10		Y	1.7599	12.6713	0	6.22711	0	-17.8984
5.057153	77	34	7.49	26.333333	256.666667	12.75	1.2272	9.1	2.15	1	1	110.5	11.333333	0.466667	0.5	90	113.653846	72.208333	40.5	37.712857	18.1	25.848179	F	9		Y	1.779657	0	0	2.59039	0	-1.59039
6.74037	433	58	7.28	23	433	21.95	1.476	12.7	2.866667	4.344166	4	150	27	1.2	0.725	130	67.88	76.565217	16.464286	37.741111	14.566667	62.297474	M	12		Y	1.780318	5.96159	0	15.9957	0	-20.9573
5.054919	103	37.5	7.5	28	114.5	50	0.2832	9.6	2.133333	2.7	7	315.5	83.333333	20.133333	1.333333	123	102.565217	62.5	22.44	37.327143	18.85	54.131374	M	9		Y	1.780444	12.1268	0	11.2168	0	-22.3436
3.358206	106	31.5	7.47	23.2	195.666667	16.4	1.820943	10.1	3.6	2.6	2	258	34	0.6	0.76	98	69.407407	68.576923	19.074074	37.095714	11.5	45.529396	M	6		Y	1.786668	13.4496	0	8.58593	0	-21.0356
7.824988	246.5	27.5	7.45	21.5	447.380952	6.333333	0.44	6.5	3.4	10.1	6	128.833333	2694.2	4.18	1.083333	47	96.321429	78	16.534483	37.403529	26.271429	61.416237	M	14		Y	1.78914	10.9585	0	9.32909	1.91694	-21.2045
6.140926	114	29	7.405	21.666667	182	10.133333	1.37	11.8	3.084873	4.1	2	147.333333	63.333333	1.7	0.533333	123	85.228571	91.257143	25.351351	38.1	12.833333	36.259445	F	11		Y	1.791261	6.77694	0	6.63309	0	-12.41
2.218461	101.5	48	7.38	27	168	8.466667	0.7396	9.3	2.902462	3	4	152	101	0.8	0.9	95.5	88.035714	75.586207	19.092593	37.808889	11.95	67.81681	M	4		Y	1.803052	10.608	0	0	0	-9.60795
7.733796	161	58	7.2	16.6	257	2.2	0.772	9.7	1.6	5.5	2	119	14.333333	0.833333	0.74	127.5	98.96	72.5	15.12	36.348462	17.55	63.38615	F	14		Y	1.810237	16.2921	0	3.98468	0	-19.2768
14.909225	264	34	7.45	22.5	370	5.4	-0.155587	12.05	3.7	2.2	2	246	28	0.5	0.9	138.5	66.818182	88.045455	14.282609	37.094286	12.2	55.55172	M	27		Y	1.810959	2.81705	0	19.384	0	-21.201
5.519664	265.5	40	7.335	20.5	282.086207	9.7	1.4979	6.65	3.7	6.8	8	228.857143	72	1.25	1.766667	115	86.895833	64.97	17.489796	36.816004	14.2875	84.07105	M	10		Y	1.811704	14.0769	0	8.15267	0	-21.2296
2.732407	151.5	65.5	7.12	20.5	175.833333	13.366667	0.5115	9.6	3.3	3.8	0	392	74.5	0.25	2.633333	45	90.64	83.125	23.074074	37.109465	13	48.777958	M	5		Y	1.829888	20.1288	0	0	0	-19.1288
5.963565	98.5	36	7.39	20	328.333333	28.02	0.32	6.8	2.808799	1.3	5	290.6	9	0.9	0.866667	133	90.708333	67.04	13.769231	37.2075	16.7	73.63531	M	11		Y	1.844534	1.08995	0	17.4392	0	-17.5292
4.862118	239.5	38	7.175	21.75	298	11.15	1.503	9.5	2.912696	3.5	8	261	30.5	0.4	1.2375	174	73.785714	76.548387	24.551724	35.78	12.65	67.44911	M	9		Y	1.851045	22.6239	0	0	0	-21.6239
8.558113	256	32	7.53	25.333333	256	7.4	0.155497	9.9	3.8	2.8	5	330	34	0.7	0.766667	115.5	77.727273	106.471429	15.228571	37.493333	13.5	53.070995	F	16		Y	1.869571	17.2935	0	1.51903	0	-17.8126
4.276516	264.5	51.5	7.32	34.333333	316	3.122222	-0.658221	6.7	2.7	12.7	9	124	270.666667	1.433333	1.533333	81	106.758621	68.7	16.051724	36.463333	14.071429	67.14907	M	8		Y	1.870682	13.0948	0	7.48273	0	-19.5775
6.946528	100.5	45.5	7.435	29.666667	137.083333	15.35	1.1242	10.5	2.8	1.4	3	269.5	26	0.2	1.066667	155	77.653846	83.375	17.807692	38.028	13.55	49.910633	M	13		Y	1.871439	12.9561	0	2.30331	0	-14.2594
11.189294	160.5	38.5	7.33	19	200	16.425	1.04	8.7	2.566667	2.4	3	197	12.5	0.6	0.9	169	118.769231	88.5	20.339286	37.601667	13.9	75.90005	F	21		Y	1.876794	18.0753	0	5.71082	0	-22.7861
7.966169	139	37.5	7.335	19.333333	248.714286	14.4	0.6688	15.1	3.365742	2.1	2	168.5	120	0.65	1.066667	151	81.56	118.68	22.166667	36.63	13.45	56.190968	M	15		Y	1.882963	7.05274	0	12.6682	0	-18.7209
3.166157	207.5	36.5	7.445	24	307	12.05	1.022262	10.8	2.6	1.2	1	305.5	4	0.45	0.633333	81	87.9375	74.955882	24.40625	37.402857	16.35	57.700066	M	6		Y	1.895042	14.3023	0	8.75404	0	-22.0563
6.835428	136.5	37.5	7.21	14.333333	273	3.866667	0.95675	7.9	2.95	0.7	2	46.333333	371	0.233333	1.7	64	69.88	72.961538	23.692308	35.657143	12.733333	40.302174	M	13		Y	1.901856	12.3743	1.31667	6.43705	0	-19.128
2.727801	207.5	49	7.205	22	312.5	15.55	1.898	9.7	2.4	6.8	0	104.5	54	1	1	156	86.8	72.115385	11.892857	37.37	12.9	43.393867	M			N		13.9306	0	0	0	-12.9306
8.909525	240	31.5	7.42	20.5	372.5	14.5	1.9205	8.9	3	1.4	3	401.5	19	0.4	0.8	120.5	110.625	83.769231	17.604167	37.468889	14.25	65.32656	M	17		Y	1.90807	20.3116	0	3.37092	0	-22.6825
3.133021	204	31.5	7.305	18.666667	275	17.65	2.5155	9.25	2.811023	5	9	326.5	16	0.85	1.9	114	99.294118	67.636364	20.272727	36.78	14	81.569984	F	6		Y	1.915085	10.8521	0	10.8521	0	-20.7043
5.209699	269.5	39.5	7.36	23.666667	243.5	6	-0.116065	8	2	6.6	6	98.2	941.333333	8.1	2.966667	124.5	97.529412	87.368421	18.147059	37	20.48	62.481556	M	10		Y	1.919497	6.4975	0	11.3122	0	-16.8097
2.604826	93.5	41.5	7.38	24	133.571429	13.8	1.008	8.3	2.4	1.9	6	436	17	0.3	0.6	127	64	72.607143	19.777778	36.468571	13.9	87.662254	F	5		Y	1.919514	0	0	11.5171	0	-10.5171
2.601597	137	39.5	7.36	24	214.25	14.1	0.339	13.1	3.4	5.7	3	175.5	13	0.5	1	104	100.04	76.64	20.134615	37	11.3	74.42469	M	5		Y	1.921896	20.0518	0	0	0	-19.0518
12.989688	173.5	36	7.33	18	317.5	37	2.06	8.1	2.6	2	6	225.333333	25	0.8	0.766667	92	83	68.574074	21.446429	36.778333	21.15	77.84276	F	25		Y	1.924604	18.0143	0	3.24103	0	-20.2553
4.676204	225	31.5	7.12	25	362	11.9	1.3197	10.9	2.906525	14.3	1	227	63	0.2	6.366667	192	95.16	74.826531	18.15625	35	13.9	43.574898	M	9		Y	1.924638	17.8385	0	5.89866	0	-22.7372
4.654815	141.5	28	7.375	17	215	8.9	1.513	14.8	3.9	4	3	223	88	0.4	1.6	292	109.173913	97.272727	24.592593	37.806364	15.748541	56.448772	M	9		Y	1.933482	9.23775	0	0	0	-8.23775
4.653958	259	38	7.405	25	379.75	10.766667	1.005635	9.1	3.4	1	2	235.333333	56	1.6	0.833333	100	53.517241	73.655172	14.189655	37.277778	12.85	68.243225	M	9		Y	1.933838	13.1071	0	5.37177	0	-17.4789
6.204919	166.5	30.5	7.25	19.166667	204.125	6.98	0.6669	11	1.7	3.7	8	113.4	62.5	0.65	0.816667	111.5	59.137931	86.28	20.535714	36.567144	19.65	83.47802	F	12		Y	1.93395	22.4016	0	0	0	-21.4016
7.224421	269.5	41.5	7.28	19	351.666667	2.1	0.26	10.2	3.15	4.3	3	327	13	1.25	1.1	134	112.903226	75.560606	17.178571	36.992941	16.066667	61.833	M	14		Y	1.937872	13.4267	0	6.50571	0	-18.9324
2.573021	190	24.5	7.345	14.5	180	17.4	4.0001	9.6	2.6	3.6	3	261.666667	48.5	0.6	1.2	259	109.648649	73	22.780488	37.38	16	60.07695	F	5		Y	1.943241	13.8747	0	0	0	-12.8747
13.883519	138	28	7.4	16	202	10.25	0.721	8.1	1.8	1	6	78	7	0.5	2.95	83	81.090909	80.095238	25.73913	37.351667	18.357677	48.47346	M	27		Y	1.944752	17.4307	0	3.16923	0	-19.6
3.066655	160	45	7.3	21	320	8.85	0.446187	12.4	3.6	1.6	3	306	28	0.3	0.9	174	97.346154	86	18.759259	36.76	13.1	65.88122	M	6		Y	1.956529	3.75001	0	11.5435	0	-14.2935
3.56272	152.5	50.5	7.365	26	253	14.166667	0.588	6.7	3	0.9	5	388.666667	281	11.3	0.9	113	77.2	77.71875	18.354839	37.191429	15.4	70.55286	F	7		Y	1.964791	10.1046	0	13.1968	0	-22.3015
6.604363	119.5	39	7.28	17.666667	239	15.466667	0.69285	8.2	2.878159	1.2	10	85	72	3.55	2.7	99	69.619048	74.190476	17.045455	36.215714	14.5	86.3059	M	13		Y	1.968396	3.40684	0	11.4318	0	-13.8387
2.524398	120.5	48.5	7.34	27	153.833333	8.45	1.416	11.9	3.3	2.2	0	165.5	12	0.6	1	101	93.92	73.814815	23.846154	37.89	16.2	31.81395	M	5		Y	1.98067	11.0918	0	12.6763	0	-22.768
4.059016	181	29	7.57	27	517.142857	0.2	0.3	6.8	3.4	1.369298	3	47.25	11	0.6	0.5	110	75.52	72.25	18.66	37.729375	13.8	77.30844	F			N		10.1543	0	0.439351	0	-9.5937
23.598322	167.5	46	7.215	20	178.285714	14.35	1.569261	6.85	1.6	8.9	3	143.75	31	0.2	1.94	117.5	88.328125	74.061224	21.606061	37.325714	13.6	72.72442	M	47		Y	1.991667	19.8842	0	0.423759	0	-19.3079
18.026377	94	41.5	7.265	15.25	95	18.45	1.28	10.8	2.9	5.8	2	156.5	44.5	1.575	1.9	161	127.25	79.964286	26.296296	37.104286	12.166667	45.846443	M	36		Y	1.997074	6.68465	0.332846	4.17721	2.46953	-12.6642
2.477407	115.5	44	7.33	21.5	171.833333	11	1.914	10.5	2.867802	2.5	0	215	14	0.6	0.6	81	78.666667	70.038462	24.48	37.498889	16.1	20.131828	F	5		Y	2.018239	8.53042	0	11.5645	0	-19.0949
2.468796	252	45	7.335	24.5	400.75	13	1.231186	13.25	3.45	5.3	3	270.5	14.5	0.65	1.05	168	93.033333	75.233333	12.612903	37.452857	13.9	64.34246	M	5		Y	2.025279	21.7785	0	0.877621	0	-21.6561
16.732384	319	34.5	7.21	17.125	435	14.65	0.9184	9.2	2	2.5	5	227.5	29.5	0.15	3.9125	52	84.6	86.458333	24.576923	38.320769	11.25	53.895355	M	34		Y	2.031988	23.7264	0	0	0	-22.7264
9.839861	335.5	37.5	7.47	26.666667	466	11.4	1.167032	12.3	4.3	1.9	8	219	22	0.6	1.1	150	70.148148	83.634615	16.321429	36.548333	11.4	82.55496	M	20		Y	2.032549	17.7458	0	1.21953	0	-17.9654
12.7836	77.5	46.5	7.33	23.333333	132.142857	8.633333	2.908	11.2	2.8	1.7	4	175	12.5	1	1.9	70	99.833333	65.925926	26.833333	37.92875	15.45	70.77054	M	26		Y	2.033856	0	0	20.9435	0	-19.9435
6.85265	180	57	7.365	29	252.75	5.575	0.5251	6.1	2.841417	1.2	3	221.75	25	0.6	0.8	174	86.269231	69.72	21.038462	37.587778	17.3	65.39661	M	14		Y	2.043005	16.344	1.31336	1.16743	0	-17.8248
8.779167	163.5	39	7.275	17.8	196.428571	22.066667	0.5872	7.3	2.75	4.3	2	562.166667	41.5	1.4	2.18	155.5	125.642857	74.094203	22.965116	38.195	12.15	57.225334	M	18		Y	2.050308	20.2468	0	2.50593	0	-21.7527
8.769306	131.5	57	7.22	18.5	131.5	22.5	1.323	13.6	2.8	4.3	2	423	36	0.3	1.25	121	109.96	74.346154	23.907407	37.74125	13.7	50.08727	M	18		Y	2.052614	15.5086	0	5.71691	0	-20.2255
4.383252	130	42.5	7.315	22.333333	181	22.4	0.672	9.9	2.752776	7.6	5	75	186	0.8	1.35	145	119.15	61.4	20.243902	37.48625	18.7	65.97022	F	9		Y	2.05327	9.44504	0	9.73022	0	-18.1753
2.920613	301	35.5	7.385	23.5	428	9.44	0.708165	7.9	2.6	7.8	6	147.6	922.25	3.375	0.775	115.5	75.852941	80.638889	13	36.837308	15.62	73.8982	F	6		Y	2.054363	9.92942	0	12.3262	0	-21.2556
2.916215	77	61	7.35	32	154	10.65	0.89155	8.1	2.828736	1.4	7	205	38	0.2	0.55	140	124.034483	68.259259	20.794118	37.404286	15.3	59.823723	F	6		Y	2.057461	21.4033	0	0	0	-20.4033
3.378218	149	47	7.34	24	352.25	13.5	0.992566	11.35	3.3	0.8	2	293	30	0.4	0.1	89	114.166667	102.229167	19.44	37.657	12.3	32.817226	F	7		Y	2.072098	3.55217	0	0	0	-2.55217
5.288206	93.5	49.5	7.35	26.333333	143.142857	17.2	2.011279	8.5	2.2	1.2	4	351	165	0.766667	0.566667	138	95	79.4	16.933333	36.490833	12.25	64.3054	F	11		Y	2.080101	0	0	21.4944	0	-20.4944
3.842488	265	46	7.335	24.5	334	16.45	1.893563	9.75	3.2	3.3	4	354	12	1.6	0.7	164	91.317073	84.930233	20.095238	36.235385	16	65.31632	F	8		Y	2.081984	0	0	18.1263	0	-17.1263
3.357569	151.5	32	7.315	15.5	251	23.6	0.163	10.3	3	2.7	6	157.5	150	0.8	2.8	75	74.76	70.92	21.446429	37.142857	19.5	62.549572	M	7		Y	2.084842	9.23287	0	13.4026	0	-21.6354
15.229977	111.5	72	7.195	24.5	315.416667	8.05	0.984	8	2.2	0.9	3	274	9	0.3	0.6	126.5	96.777778	69.285714	25.796296	37.102857	14.3	70.56799	M	32		Y	2.101119	17.4502	0	1.41169	0	-17.8619
7.135185	147	37.5	7.43	25.75	231.25	9.6	1.16445	13.6	3.5	2.4	3	137.5	72	0.95	0.45	104	57.074074	75	16.241935	36.302	12.45	61.887737	M	15		Y	2.102258	14.1552	0	7.09395	0	-20.2492
7.132986	90	51	7.29	22.666667	159.75	15.85	1.6889	11.7	2.2	1.6	1	284.5	58	1.4	0.766667	98	80.555556	69.037037	24.155172	37.794545	13.85	45.152237	M	15		Y	2.102906	16.0241	0	2.38329	0	-17.4074
9.983495	191	36.5	7.44	24.333333	477.5	14.366667	0.495	11.1	3.7	1.9	8	141.75	21	0.6	1.133333	164.5	76.162791	88.422222	16.104651	36.758667	15.3	88.96866	M	21		Y	2.103472	20.7843	0	0	0	-19.7843
14.725706	154	42	7.435	29	248	27.1	1.9282	9.5	3.1	1.2	5	577	11	0.4	0.566667	109	94.424242	73.557143	23.147059	36.595	15.95	80.837456	F	31		Y	2.105162	19.3845	0	4.38349	0	-22.768
2.8489	109.5	38.5	7.425	22	219	9.475	1.078	8.75	2.4	1.7	7	205.25	14	0.3	0.866667	112.5	87.074074	85.419355	20.910714	36.96125	13.55	88.3426	M	6		Y	2.106076	5.50505	0	16.6439	0	-21.1489
8.528102	83.5	50	7.36	27.666667	155	6.1	0.2139	10.8	3.5	1.7	3	168	60	4.1	9.933333	115.5	96.146067	76.257576	19.94898	38.397143	15.487608	42.21145	M	18		Y	2.110669	16.8443	0	3.55882	0	-19.4031
5.680856	247	33	7.36	22	347.25	4.271429	-0.479342	8.6	2.8	3.5	5	91.7	421.5	6.1	1.6	133.5	84.85	70.175	15.769231	37.075	14.966667	50.75301	F	12		Y	2.112358	1.62828	0	3.65262	0	-4.28089
5.680752	288	36.5	7.375	24.833333	320.535714	7.5	0.216897	8.3	3.616667	5.2	5	89.545455	718.333333	1.833333	0.833333	124.5	87.150943	93.09434	17.462264	37.167273	15.536364	63.56613	M	12		Y	2.112396	2.3295	0	15.4029	0	-16.7324
4.718576	311.5	38.5	7.35	23	443.404255	8.266667	0.014969	10.3	2.55	1.8	0	107.333333	1145	0.4	3.9	111.5	97.708333	76.481481	18.36	36.709231	18.5	24.695524	M	10		Y	2.119283	11.2605	0	10.9214	0	-21.1818
13.67412	189	40	7.23	15.666667	283.5	5.616667	0.391	10.45	1.7	5.5	1	241.333333	31	0.5	1.916667	173	117.65625	69.923077	18.6875	36.801429	16.06	46.698444	F	29		Y	2.120795	16.4544	0	5.70421	1.60888	-22.7675
15.458854	81.5	35.5	7.35	18.333333	197.796303	12.033333	1.032	7.5	4.3	1.7	5	79.666667	19.5	8	1.966667	174	117.444444	76.88	20.740741	36.82125	23.35	54.787537	M	33		Y	2.134699	0	0	14.3974	0	-13.3974
2.322326	175	35	7.44	23	350	10.5	0.9212	8.5	2.7	0.8	9	122	29	0.7	2.45	97	58.115385	61.76	16.153846	37.458571	23.4	71.56276	M	5		Y	2.153014	9.47326	0	13.3487	0	-21.8219
2.32066	337.5	33	7.35	21	440	6.1	-0.283014	14.6	2.7	4	0	163	37	2	0.666667	105	90.115385	75.153846	23.942308	37.754286	13.7	34.64974	M	5		Y	2.154559	12.4964	0	0	0	-11.4964
9.281076	178.5	33.5	7.305	18.25	387.5	0.125	0.0815	7.95	2.666667	4.4	3	59.75	33	0.766667	1.05	130	144.9	70.545455	23.272727	37.59625	15.633333	51.16383	M	20		Y	2.154923	8.73103	0	7.18667	0	-14.9177
5.565845	243	24.5	7.08	10.8	325.5	18.55	2.4024	10	3.1	1.7	3	108.75	82.5	0.4	0.85	129.5	108.62069	71.172414	25.177419	37.192083	18.849943	41.197456	F	12		Y	2.156007	5.54573	0	0.539002	0	-5.08473
16.214248	270.5	30.5	7.455	21	428	31.55	2.632	10.75	1.6	2.3	3	422.5	72	5.3	0.4	88.5	111.038462	89.571429	13.241379	36.407778	15.466667	46.138832	F	35		Y	2.158595	18.4406	0	1.23348	0	-18.6741
12.923588	84.5	95.5	7.14	23	118	8.333333	0.054124	14.15	3	3.6	1	335.333333	47	1.1	1.166667	112	139.142857	80.322581	24.468254	37.714286	16.85	50.16075	M	28		Y	2.166581	18.0071	0	4.26997	0	-21.2771
7.811262	146.5	31	7.535	23	355	41.066667	6.195497	6.7	3.3	1.5	2	299	32	0.6	0.6	110.5	107.433333	92.258065	21.403226	38.016875	15.683333	32.77589	F	17		Y	2.176345	7.71109	0	0	0	-6.71109
2.290764	168	51	7.24	20.25	168	19.9	3.5781	13.5	4.55	2.9	1	213	80.666667	0.533333	1.925	84	73.423077	67.04	19.203704	36.809	16.1	34.380596	M	5		Y	2.182678	4.27805	0	0	0	-3.27805
6.82375	93	44	7.33	21	232.5	6.9	0.3933	14.8	3.8	1.4	4	128	19	0.9	1	117	77.96875	81.633333	17.234375	38.295	15.066688	72.37721	M	15		Y	2.198205	14.0661	0.586188	7.87446	0	-21.5267
6.817106	162.5	32	7.485	22.5	214.166667	22.566667	2.2	7.7	2.45	1.7	2	386	24	0.85	0.95	79	98.653846	83.961538	30.230769	37.888571	15.25	61.36383	F	15		Y	2.200347	16.9427	0	1.61359	0	-17.5563
3.628148	117	31	7.49	24.6	234	17	1.1851	11.3	3.3	0.9	8	276.333333	30.5	0.45	0.9	153	110.257143	67.8	27.457143	37.231667	15.1	83.953674	F	8		Y	2.204982	0	0	21.1173	0	-20.1173
13.057558	130.5	52	7.325	25	155.5	12.45	1.136921	8.7	2.5	0.8	8	197.5	22.666667	0.366667	4.7	107	76.64	70.740741	19.52	37.6	15.25	56.77956	M	29		Y	2.220936	16.6187	0	1.44999	0	-17.0687
10.801505	401	39.5	7.32	22	448.75	7.05	-0.120238	13.2	4.5	1.6	0	158	167.5	0.2	0.75	125	85.222222	130.192308	16.129032	34.166667	12.833333	30.043303	M	24		Y	2.221913	23.0601	0	0	0	-22.0601
8.541609	164	35.5	7.37	16.333333	150	30.5	0.65	12.4	2.907203	2.2	1	217.666667	66	3	2.3	140.5	100.928571	75.357143	22.37931	37.792632	14.8	53.706184	M	19		Y	2.224405	20.3123	0	3.36978	0	-22.6821
21.948704	119.5	34	7.34	14.5	214.666667	24.2	0.27	14	2.8	3.6	4	173.666667	209.5	4.4	1.8	160	103.137615	73.893939	25.135417	37.012	15.95	70.144455	M	49		Y	2.232478	15.8863	0	3.29404	0	-18.1803
6.264641	97	35.5	7.305	17.75	181.666667	13.225	0.69	9.5	3.5	2.7	1	231.75	12.666667	0.4	0.925	166	112.121212	69.322034	20.34375	36.956154	11.4	48.645596	F	14		Y	2.234765	16.7607	0	4.46953	0	-20.2303
2.679317	84.5	46	7.465	30	222	49.766667	4.936333	7.3	4.1	1.1	4	62.333333	15	0.8	1.5	86	75.04	65.272727	19.24	37.082	16.5	80.930695	F	6		Y	2.239377	0	0	16.9819	0	-15.9819
12.036366	107	45	7.36	24	214	11.35	0.1651	10.3	3.2	3.38659	7	191.5	9	0.2	6.9	116	97.08	77.96	19.8	36.88	11.5	54.18413	F	27		Y	2.243202	21.3201	0	1.05237	0	-21.3725
3.562245	318.5	37.5	7.375	26.25	330.5	5.3625	-0.280985	7.1	3.266667	6.5	7	81.4	207.5	5.125	2.025	157.5	98.142857	91.486111	14.083333	36	17.133333	56.98963	M	8		Y	2.245775	9.04392	0	7.776	0	-15.8199
4.897431	85.5	33	7.53	27.5	121.041667	8.25	0.413345	9.3	1.8	2.2	8	377.5	36	2.7	0.8	141	81.24	82.267857	26.12	36.86	13.3	67.578926	M	11		Y	2.246076	0	0	16.6754	0	-15.6754
3.536238	114	52	7.345	24.333333	142	16.866667	0.9494	13.1	2.873833	1.5	2	217.333333	15	0.4	0.533333	76	87.44	72.541667	19.7	37.618571	11.95	60.517548	F	8		Y	2.262291	10.8307	0	12.6406	0	-22.4713
22.041782	75	81	7.25	30.666667	94.25	9.1	0.7549	11.2	3.3	1.3	3	71	25	0.4	1.266667	120	106.333333	71.178571	24.333333	38.802917	13.45	61.016426	F	50		Y	2.268419	22.412	0	0.907368	0	-22.3193
2.63934	97	93.5	7.24	35	266.666667	6.55	0.223795	11.4	4.6	0.5	6	219	28	0.7	1	112.5	68.72	84.64	17.32	37.064286	13.9	77.59054	F	6		Y	2.273296	5.3233	2.65218	1.69234	0	-8.66782
5.688426	298.5	29.5	7.41	16.75	634.75	13.2	1.9296	12.6	3.7	2.1	9	71.5	1236.5	2.425	1.925	101	72.36	100.416667	19.365385	37.5375	23.3	77.00214	M	13		Y	2.285342	14.591	0	4.65272	0	-18.2438
2.610961	78	35	7.4	19.5	78	23.6	0.944	12	3.1	1.6	1	168	9	0.4	1.75	93	95.84	77.125	33.12	37.526364	15.2	57.309364	M	6		Y	2.298004	0	0	20.682	0	-19.682
6.961887	211	47.5	7.36	25.5	422	12.2	0.73	9.55	3.8	1.1	2	109	33	0.7	0.65	89.5	94.433333	71.48	24.267857	36.933	18	58.70863	F	16		Y	2.298227	17.4043	0	6.28661	0	-22.6909
5.208634	77	41	7.39	22	154	13.8	0.90365	10.5	3.8	1.3	7	335	279.5	1.85	0.6	89	71.608696	83.913043	17.956522	36.553333	15.85	59.51958	F	12		Y	2.303867	4.22376	0	12.2649	0	-15.4886
2.154144	265	38.5	7.41	25.666667	662.5	16.116667	0.62	9	3.2	5.4	2	158.5	339.6	1	4.666667	137	71.766667	95.3	13.83871	37.223333	12.016667	40.14719	M	5		Y	2.321108	4.64222	0	16.9209	0	-20.5631
6.009722	69.5	47	7.46	32	81.5	12.4	1.108657	10.4	3.4	1.3	1	454	44	0.3	0.6	120	76.4	89.8	18.24	36.545714	13	54.22394	F	14		Y	2.329559	0	0	13.1676	0	-12.1676
16.67375	105.5	56	7.28	22.333333	325.75	10.271429	1.1346	3.75	3.6	0.9	7	176.285714	11.5	0.25	2.683333	97	121.171875	77.193548	18.896825	37.182222	39.02	64.87629	M	39		Y	2.339006	15.1586	0	1.4204	0	-15.579
2.989144	167	42.5	7.325	21.333333	269	15.15	0.77	12.4	2.166667	2.7	7	68.166667	134.666667	9.233333	0.916667	66.5	57.714286	78.257143	14.675676	36.953333	16.828571	69.2652	M	7		Y	2.341808	5.3527	0	9.82444	0	-14.1771
9.767905	112	33.5	7.32	16.5	231.423107	14.5	0.8845	9.6	3.1	1.4	12	191	25	0.5	0.85	118	98.694444	72.013158	20.257143	37.571429	13.1	80.429695	M	23		Y	2.35465	0	0	20.4752	0	-19.4752
5.065359	86	32	7.35	19	208.127142	24.45	2.3534	9.1	2.6	2.6	6	222.5	18	0.5	1.3	141	100.6	59.740741	28.3	38.198571	17.5	88.39299	M	12		Y	2.369032	0	2.36903	5.56065	0	-6.92968
5.051586	145	56	7.38	31	241.666667	12.233333	1.071732	11.9	3.5	1.4	2	183.333333	160	1.8	0.7	112	90.769231	92.2	22.185185	37.70125	12.733333	61.1421	M	12		Y	2.375492	4.76088	0	11.8709	0	-15.6317
2.104398	208.5	40.5	7.39	23.666667	450	5.65	-0.162626	7.9	2	3.6	6	69.75	22.333333	3.5	1.4	123	85.90566	73.679245	23.759259	37.344444	13.633333	58.761967	M	5		Y	2.375976	7.8328	0	0	0	-6.8328
8.40787	287	38	7.395	23.5	429.821429	12	1.197671	12	2.3	1.5	3	261	30	1.1	2.05	113	62.842105	68.775	16.3	37	14.3	68.12095	M	20		Y	2.378724	16.8037	0	3.60178	0	-19.4055
2.518692	160	42.5	7.385	24	212	26.35	0.98175	12.7	3.3	2.270629	1	228.5	33	0.6	0.65	156	55.766667	85.444444	20.103448	37.627143	14.4	51.493267	M	6		Y	2.382189	12.0698	0	9.36994	0	-20.4397
3.357917	230	44	7.425	25	310	9.2625	1.256	7.6	2.85	9.9	4	117.2	721	4.55	1.075	147.5	114.324324	81.345238	17.970588	37.305	18.233333	51.439365	M	8		Y	2.382429	15.7836	0	7.14729	0	-21.9309
5.449016	150.5	56.5	7.24	21.6	238.166667	21.275	1.542	13.3	3.75	7.8	0	273.75	47.5	0.85	1	162	66	76.080645	31.405405	35.8	13.166667	27.54345	M	13		Y	2.385752	21.6553	0	0	0	-20.6553
5.012731	65	30	7.48	19.5	188.827911	17.1	1.0278	9.1	2	3.4	5	232	77	0.5	1.5	105	78.666667	71.217391	17.82	36.806667	15.7	52.040543	F	12		Y	2.393905	5.38629	0	1.79543	0	-6.18171
3.325139	102	43	7.37	21.333333	204	20.7	0.7953	13	2.905001	1.7	1	274	20	1.2	0.9	98	80.5	75.285714	19.413043	37.628889	13.5	56.54273	M	8		Y	2.405914	19.0318	0	0.902218	0	-18.934
3.740556	329.5	32.5	7.45	22	362.5	9.7	0.71017	10.6	3.5	1.1	5	105	16	0.6	0.5	139	75.88	84.875	19.711538	37.904	13.3	67.89206	F	9		Y	2.406059	17.9118	0	0	0	-16.9118
2.076667	141.5	43	7.345	23	141.5	6.166667	0.77815	13.3	3.011046	2.8	1	61.333333	691.5	1.45	1.325	75	91.2	84.5	25.038462	38.656522	20.825	40.30286	M	5		Y	2.407704	9.14928	0	13.6356	0	-21.7849
12.035104	261.5	37.5	7.3	19.25	558	13.8	1.3068	8.5	3.25	6.6	0	259.25	19.5	3.2	0.6	100.5	127.466667	85.909091	17.8	37.036364	16.025	36.305573	F	29		Y	2.409618	11.1466	0	11.5842	0	-21.7307
5.804931	162.5	41.5	7.32	21	188.5	16.1	0.4704	8.6	2.4	0.9	2	373	15	0.3	0.5	147	90	79.72	22.365385	37.4	17.5	51.916378	M	14		Y	2.411743	2.1878	0	15.7768	0	-16.9646
5.802326	198.5	36.5	7.265	15.5	249.166667	5.05	0.432	8.85	3.2	3.1	8	501	28	0.7	2.25	147.5	94.482759	66.83871	24.810345	37.214286	15.55	81.97394	M	14		Y	2.412825	15.264	0	6.64389	0	-20.9079
6.628819	124.5	37.5	7.41	22.5	164	5.8	-0.032581	12.9	2.6	1.6	4	126	125.5	0.9	1.05	115	95.153846	69.407407	20.981481	37.182857	13.3	76.785576	F	16		Y	2.413703	8.51082	0	15.0856	0	-22.5965
8.28125	105	55.5	7.35	27.5	145	10	0.6468	9.8	3.5	0.6	8	175	27	0.8	3.55	50	72.758621	74.592593	20.516129	36.452857	14.2	70.57955	M	20		Y	2.415094	19.6891	0	3.50189	0	-22.1909
10.721366	226.5	35.5	7.345	19.666667	320	5.15	-0.091408	11	2.2	2.9	4	246.5	15	0.3	2.9	107.5	91.583333	66.736842	19.14	37.412857	16.2	83.01615	M	26		Y	2.425064	13.0378	0	5.42219	0	-17.46
4.514977	153	39	7.43	27.666667	298.75	8.5	0.088341	10.7	1.9	5.5	0	235	109	0.9	0.533333	114	98.12	77.56	16.192308	37.16	13	28.717237	M	11		Y	2.436336	18.7155	0	0.996683	0	-18.7122
2.841331	100	48	7.33	25	166.666667	11.8	1.4514	10.5	2.953237	0.8	2	433	101	2.2	0.6	117	110.346154	79.72	21.903846	36.97	16.6	54.18071	F	7		Y	2.463634	11.4266	0	9.78415	0	-20.2107
9.71684	210.5	38	7.335	21	479.75	20.5	0.9282	11.85	2.994328	6.4	0	236	139.5	1.4	0.975	146.5	98.25	81.933333	25.532258	37.66	13.566667	19.602749	M	24		Y	2.469939	12.842	0	0	0	-11.842
6.071424	82	44	7.35	24	179.551714	11.7	1.344	13.1	3	2.1	9	103.666667	229.666667	3.1	2.2	118	114.208333	92.875	24.666667	36.61125	25.633333	86.433754	M	15		Y	2.47059	0	1.48235	16.1412	0	-16.6235
4.029444	99.5	36.5	7.3	17.5	284.285714	3.5	0.4455	8.7	2.2	3.654647	7	278	21	0.3	2.85	129	65.703704	101.296296	19.982759	36.237143	13.5	69.80695	F	10		Y	2.481732	17.7278	0	1.97711	0	-18.705
2.012465	292.5	47.5	7.345	23.25	360.25	9.663636	0.669347	8.9	3	4.7	7	77.181818	305.75	2.74	1.5	109	77.944444	91.777778	17.552632	36.938182	15.344444	64.61749	M	5		Y	2.484515	5.06013	0	17.7974	0	-21.8575
2.012014	100	58	7.305	26.5	85.789474	41.45	0	8.5	2.7	2.7	6	389.5	18	0.1	0.15	106	94.04	78.423077	19.06	35.64	13.4	66.111404	F	5		Y	2.485072	7.87768	4.54768	4.72164	0	-16.147
3.184491	387	46	7.36	24	387	9.4	1.9176	12.2	4	4.157563	2	228	58	1.1	0.8	108	111.619048	113.45	18.043478	37.32	13.1	54.88316	M	8		Y	2.512175	0.471033	0	2.46507	0	-1.93611
8.719942	170	31	7.35	19.5	228	12.12	1.776	13.25	2.6	3.5	2	148.4	231	0.95	1.5	145.5	109.970588	78.142857	23.558824	37.4225	13.633333	47.13956	F	22		Y	2.522953	17.3166	0	4.63688	0	-20.9535
3.540532	162.5	38.5	7.38	21.25	203	13	1.0004	12.8	2.2	1.5	2	242	25	0.15	2.825	95	68.518519	92.296296	21.25	36.905	10.4	58.340015	M	9		Y	2.541991	7.62597	0	4.23665	0	-10.8626
32.21581	177.5	40.5	7.26	17.75	202.5	16.62	0.9205	9.95	1.966667	7.7	3	306.8	12.666667	0.566667	2.48	196	100.076923	68.675	22.4625	36.61	18.1	53.20106	M	82		Y	2.545334	23.9634	0	0	0	-22.9634
7.065509	80.5	43	7.49	30	161	22.7	2.670119	7.5	2	1	0	383.5	9	0.3	0.35	101	117.166667	72.76	25.125	37.644167	15.7	28.024355	F	18		Y	2.547587	19.673	0	4.10445	0	-22.7775
5.446551	139.5	34.5	7.405	22	245	17.45	0.462	7.5	2.3	6.6	6	182.666667	62.5	4.9	2.325	78.5	90.454545	67.673913	18.72	37.039	14.975	74.441696	M	14		Y	2.570434	9.2046	0	5.14087	0	-13.3455
2.720556	189.5	45	7.395	35	217.5	6.025	-0.185619	7.5	2.866667	6	4	64.181818	131	7.9	1.7	138.5	105.470588	81.728571	15.763158	37.523667	13.6375	57.155594	M	7		Y	2.573003	5.18276	0	16.504	0	-20.6867
8.412824	172	35	7.35	19.333333	268.5	9.55	0.5765	11.5	2.936642	3.7	4	435	16.5	0.6	0.733333	122.5	85.032258	79.294118	23.271429	36.76	14.4	77.9411	M	22		Y	2.615055	19.6525	0	1.8662	0	-20.5187
2.67441	130.5	37.5	7.38	23	235	11.8	0.48	10.1	3	1.8	4	288	10	0.5	0.7	124.5	96.433333	80.5	12.924242	36.746	16.25	62.60866	F	7		Y	2.6174	11.1053	0	10.2079	0	-20.3131
14.499734	91.5	37	7.3	18.5	104.875	24.9	1.007	12.4	3.2	4.3	4	102	109.5	7.65	1.5	118	105.833333	76.445946	20.783784	37.221429	18.5	72.336334	F	38		Y	2.620738	22.897	0	0.344834	0	-22.2418
7.241435	92	49	7.41	27	119.206349	13.666667	0.9154	9.95	2.3	4.6	3	256.333333	30	9.1	0.233333	111	133.807692	97.08	26.903846	37.522857	16.2	29.314198	F	19		Y	2.623789	0	6.90471	15.3285	0	-21.2332
5.68162	198	38.5	7.445	21.5	385.833333	10.866667	1.728	6.5	3.4	1.3	0	127	49	0.4	0.5	105.5	127.772727	83.413043	21.58	37.61	13.2	40.156128	F	15		Y	2.640092	19.0409	0	0.704025	0	-18.745
4.164896	68	51	7.32	26.666667	97.142857	8.8	0.5985	11.8	3.5	1	2	99.5	39.5	0.35	1.2	95	84.375	70.482759	21.3125	36.033333	14.45	50.048138	M	11		Y	2.641122	0	0	12.3172	0	-11.3172
2.27125	94.5	49.5	7.215	17	243	12.3	1.038375	11.4	3.366667	1.5	5	111.5	3056.25	0.425	2.366667	116	90.192308	78.788462	20.733333	37.301429	17.5	54.93497	F	6		Y	2.641717	10.5669	0	11.6676	0	-21.2345
3.018542	184	38	7.305	17.5	388.75	13.8	1.300033	6.15	2.9	2.3	3	211.666667	12	1.1	1.25	88	101.615385	72.846154	16.192308	36.794444	13.5	58.44424	F	8		Y	2.650286	5.93002	0	17.5913	0	-22.5213
3.380069	62	71.5	7.25	29	148.75	15.6	1.637214	11.8	3.1	1	1	186	13	0.3	0.5	131	98.625	77.782609	22.82	37.075	11.7	56.75675	F	9		Y	2.662668	2.66267	0	14.2009	0	-15.8636
12.735984	128.5	45.5	7.34	24.333333	393.75	12.266667	1.242	13.5	1.9	2.3	7	328	33.5	0.35	1.433333	98.5	123.181818	85.542857	20.235294	37.53	24.4	41.919937	M	34		Y	2.669601	20.8857	0	0.416144	0	-20.3018
5.23934	202	44	7.355	23.2	320.5	12.44	1.1966	8.05	2.65	1.8	5	123.2	19	3.65	2.1	87	72.233333	64.352459	18.893443	36.6475	18.16	62.353355	M	14		Y	2.672092	5.22967	0	11.42	0	-15.6497
4.104479	176.5	36	7.325	18	283.25	15.35	3.4804	7.1	2.813724	1.4	5	626	10	0.55	2.1	38	89.04	67.916667	25.465517	36.971667	11.85	82.1405	M	11		Y	2.679999	14.9146	0	0	0	-13.9146
6.7139	379	44	7.35	27.666667	379	11.7	0.823814	14.4	3.2	1.9	0	280.666667	29	0.2	1	101	97.2	91.958333	18.423077	37.324286	10.1	45.55353	M	18		Y	2.681005	7.6781	0	13.554	0	-20.2321
4.045799	283.5	41	7.315	20.666667	418	8.275	1.31	8.8	2.894693	1.3	6	99.25	22	0.7	1.533333	159	77.533333	75.557143	19.416667	36.1	15	82.374466	M	11		Y	2.71887	15.6706	0	6.93312	0	-21.6037
2.565069	91	45	7.23	17	91	16	1.59252	11.4	3.7	1	0	107	199.25	0.225	4.475	50	82.423077	105.307692	22.222222	36.63	15.2	32.731083	M	7		Y	2.728971	11.3057	0	3.11882	0	-13.4246
6.949213	109	32.5	7.475	22	140.714286	7.45	1.5011	8.8	2.733396	3.5	5	171	23.5	1.85	1.15	270	108.5	60.30303	22.09375	37.91	14.55	81.42635	F	19		Y	2.734123	17.8437	0	3.59753	0	-20.4413
2.920764	227	40	7.38	22.333333	284	15.733333	1.6224	11.55	3.8	2.6	1	185.333333	36.5	1.15	1.466667	120	83.541667	83.958333	21.317308	36.952857	11.466667	41.973816	M	8		Y	2.739009	6.20842	0	0.33667	0	-5.54509
3.282755	98	43	7.41	25.5	245	12.933333	0.644	11.8	2.893604	0.9	2	250.666667	59.5	0.7	0.6	205	83.037037	74.12	26.814815	37.515714	12.8	54.68899	M	9		Y	2.7416	13.7994	0	9.45852	0	-22.2579
2.548206	169	40	7.3	21.333333	169	9.55	2.03	10.8	3.9	3.591398	4	281.5	42	0.15	1.4	131	78.695652	66.604167	16.369565	37.31	11.5	70.54547	M	7		Y	2.747031	6.39012	3.87855	6.16774	0	-15.4364
9.386794	233	22	7.3	12	366.5	20.066667	1.2716	7	2.966667	4	4	581.333333	45	1.566667	1.45	111.5	104.722222	63.5	33.081081	37.067	14.4	82.07525	M	26		Y	2.769849	16.5729	0	4.83658	0	-20.4095
14.756262	157.5	36.5	7.31	20.5	247.75	24.1	1.17325	9.3	1.9	9	8	387.666667	29	3.3	2.35	185	103.064516	62.263889	26.632353	37.364444	14.8	84.97353	M	42		Y	2.846249	19.5171	0	1.62643	0	-20.1436
4.206933	278.5	41	7.375	26	448.214286	4.96	-0.124641	7.75	2.566667	5.3	5	59.625	577	4.175	1.925	129	71.459459	79.105263	14.180556	37.432	14.657143	72.62582	M	12		Y	2.852434	6.83396	0	13.8462	0	-19.6801
4.499572	205.5	38.5	7.405	23	512.5	6.55	0.7425	11.9	3.141766	1	0	41	85	1	0.7	74.5	90.5	96.384615	15.660714	37.252857	11.8	31.405912	M	13		Y	2.889164	6.34505	0	0	0	-5.34505
10.699711	87	43.5	7.09	15.5	122	49.2	62.200333	12.5	3	7.3	6	96	124.333333	1.9	3.3	215	108.844444	74.457143	27.743243	37.36	13.933333	64.828735	M	31		Y	2.897275	14.3259	0	6.09985	0	-19.4258
3.341794	137.5	36.5	7.385	21.25	257	11.228571	1.0668	8.05	3.025	3.2	5	91.5	638	10.625	1.35	128	76.121212	71.151515	15.205882	36.83	20.95	62.536385	M	10		Y	2.992405	1.79544	0	4.78785	0	-5.58329
2.003137	135	43	7.39	26.333333	270	12.1	1.3634	10.8	2.893116	0.7	0	300.5	14	2.3	0.833333	87	85.321429	73.5	20.413793	37.58	13.2	42.682697	M	6		Y	2.995302	12.9796	0	6.98904	0	-18.9687
2.656563	115.5	34	7.355	18.5	208.666667	7.3	0.89	11.2	2.77487	3.4	3	235.5	14	0.6	1.2	110	87.818182	63.857143	23.78125	36.75125	15.6	73.86558	M	8		Y	3.01141	4.34772	0	10.9603	0	-14.308
4.977315	83.5	52	7.295	23.666667	149.5	12.966667	1.228444	7.5	3.7	1.9	2	345.666667	21	0.5	2.4	109	87.233333	71.966667	19.290323	37.752857	14.3	61.70971	F	15		Y	3.013673	18.1155	0	3.49921	0	-20.6147
2.284479	237.5	44.5	7.35	26	522	7.2875	-0.08129	8.4	3.233333	12.5	3	108.5	1247	4.333333	1.533333	163.5	110.305556	83.657143	15.289474	38.33	17.3375	42.65959	M	7		Y	3.064156	9.84907	0	7.66039	0	-16.5095
2.577187	188	38.5	7.335	21.666667	301.5	0.9	0.528	9.1	2.7	3.8	2	211.666667	53.5	3.05	1.333333	121.5	122.708333	74.461538	17.5	38.254444	22.75	51.14752	M	8		Y	3.10416	10.4119	0	12.4813	0	-21.8932
4.121204	91	47	7.39	25	151.666667	22.3	2.5546	13.9	2.9	2.7	1	161	77	0.5	0.9	108	109.607143	80.068966	17.125	38.34	15.75	21.850986	M	13		Y	3.154418	8.79597	0	5.52023	0	-13.3162
2.205787	213	47	7.32	24.5	260	6.828571	0.071827	9.1	3.175	4.2	5	97.285714	1923	1.2	0.8	123	95.34375	78.53125	18.571429	36.805	17.142857	65.478096	F	7		Y	3.173471	10.3062	0	12.9583	0	-22.2646
2.371771	226.5	47	7.3	20.666667	330.833333	17.866667	1.98036	11.5	3.1	2.6	1	246.333333	60.666667	3.566667	1.066667	126.5	95.5	69.230769	21.555556	37.72875	19.1	44.495796	M			N		13.492	0	2.52976	0	-15.0218
2.83213	263	45	7.33	23.25	369.062793	10.4	0.815	7.85	1.9	1.8	6	64	22	1.4	1.225	194.5	85.454545	70.772727	22.108696	36.34	16.1	79.99386	M			N		12.3582	0	6.84408	0	-18.2023
2.043125	98.5	36.5	7.275	18.8	98.5	11.733333	3.66	9	2.7	8.2	7	172	144	0.4	1.125	51	75.181818	66.304348	29.244444	36.722857	11.8	82.91507	M			N		14.4958	0	1.16651	0	-14.6623
3.484167	107	38	7.27	15.75	179	13.966667	3.29	13.2	3.5	5.3	6	134.666667	888	1.3	1.65	107	83.242424	64.2	18.939394	37.07	69.1	80.34926	M			N		3.73116	0	4.36259	0	-7.09376
2.534248	274.5	41.5	7.35	21	377	14.72	1.23	8.05	2.7	4.3	4	115.333333	13	0.5	0.833333	99.5	99.056604	69.593434	18.037037	36.615333	16.183333	80.15452	M			N		9.07567	0	13.4162	0	-21.4919
23.629572	281	33	7.46	20.6	290	29.3	1.98	8.3	3.1	1.3	8	485.333333	22.5	0.4	0.54	140.5	79.125	80.272727	27.092593	37.201667	13.433333	77.50572	F			N		13.7116	0	3.93575	0	-16.6474
2.470521	340.5	46.5	7.345	21.333333	228	17.54	0.81165	7	2.951306	8.1	3	211.4	43	1.5	1.366667	97.5	110.652174	79.270833	15.045455	36.559091	21.666667	48.62928	M			N		11.3336	0	8.09546	0	-18.4291
4.299433	76.5	35.5	7.44	23.333333	153	8.466667	0.4828	7.9	2.800874	2	4	299.666667	52.5	0.85	0.6	94	99.615385	66.44	24.653846	37.383333	12.933333	76.77406	F			N		0	0	4.88436	0	-3.88436
2.759583	169	41	7.275	13	273.25	11.4	1.155377	10.7	2.95	2.5	10	137	1783.5	0.85	5.066667	178	84.541667	73.363636	23.72	37.583333	18.3	88.71163	F			N		7.24747	0	6.16035	0	-12.4078
2.360231	92	40.5	7.31	16.5	126	10.15	3.15	6.9	2.4	9.3	9	138.5	208.25	1.125	2.425	171	107.192308	62.37931	28.648148	37.030672	18.8	86.09878	M			N		20.6759	0	0	0	-19.6759
3.27934	176.5	33.5	7.365	17.333333	226	4.25	0.6174	6.35	2.843223	2.4	7	40.5	33	4.9	2.166667	121	76.088235	69.5	14.205882	36.335	22.75	57.25849	M			N		8.5383	0	0	0	-7.5383
2.438125	269	40.5	7.395	23.5	398.75	9.075	0.496933	9.2	2.6	1.6	3	163.5	28	2	0.85	102	93	77.074074	18	37.445769	13.84	64.6634	M			N		2.18747	0	19.2771	0	-20.4646
2.319769	180.5	36	7.425	23.2	328.75	8.457143	1.013333	6.65	2.4	2	0	164.428571	9	0.5	0.46	134	83.864865	65.294118	18.014286	37.665625	12.35	48.27188	F			N		12.5012	0	8.19047	0	-19.6917
3.640856	99.5	46.5	7.4	27	136	100.35	71.15	8.1	3.5	2.471594	10	136.75	21	0.5	0.95	89	85.3	64.675	18.797619	37.6175	17.45	84.53673	M			N		7.27851	0	6.7887	0	-13.0672
2.476875	536	46	7.38	25.75	536	10.866667	0.36	11.4	3.073637	1.9	8	289.333333	14	0.6	0.925	185	88.107143	91.25	17.137931	37.84875	11.2	58.149956	M			N		12.9195	0	0	0	-11.9195
15.641076	91	46	7.31	20.25	182	10.4	0.43	11.2	2.2	3.691398	3	181.75	7	0.9	1	111	87.740741	74.88	16.482143	37.243077	14.75	74.3233	F			N		3.6581	5.80949	2.10024	0	-10.5678
2.489167	251.5	36.5	7.26	18	419.166667	16	0.8	15.7	4.5	4.3	0	159	2171	2.782728	2.1	170.5	117.8	78.32	26.326923	36.152174	15.5	29.775211	M			N		16.8731	0	0	0	-15.8731
2.171701	196.5	39	7.33	19	337.5	18.2	2.171689	12.05	3	1.2	9	156	14	0.3	1	217.5	90	84.967742	20.614286	37.02	42	58.13047	M			N		0.322328	0	13.1387	0	-12.461
2.889317	235	21.5	7.325	11.333333	437.75	11.95	0.468	8.8	2.855284	2	8	148.5	59	0.9	0.966667	117	114.243243	70.421053	28.986486	37.974286	14.9	52.70452	F			N		15.2285	0	0	0	-14.2285
4.037106	178	41	7.41	25.333333	252.5	17.433333	1.6	8.5	3.020989	1.6	2	210	6	0.8	0.633333	110.5	78.026316	86.72093	18.407895	36.695714	14.1	67.19148	F			N		3.00132	0	15.886	0	-17.8873
3.632569	187.5	31.5	7.455	21.5	422.5	18.466667	0.84	8.3	2.666667	1.9	5	217.666667	149	1.333333	0.7	93	108.304348	84.291667	21.5	37.776667	14.133333	77.6634	M			N		2.99604	0	20.096	0	-22.092
2.162731	327.5	33.5	7.39	22	305.25	5.075	0.9614	7	3.7	3.3	5	172	12	0.7	0.566667	87	73.88	73.608696	15.288462	36.22	15.266667	86.84195	M			N		6.01092	0	10.8813	0	-15.8922
13.761169	128	35.5	7.425	21.333333	365.714286	17.8	0.68	10	2.98344	1.9	2	136.5	23	0.2	0.7	110	96.52	83.28	16.884615	36.865556	15.15	69.23272	F			N		2.27088	0	1.16269	0	-2.43357
3.147454	223.5	33.5	7.46	24.333333	512.5	12.94	1.6677	8.85	3.2	2.8	4	370	615.5	1.1	1.133333	115.5	84.589744	79.74359	24.735294	35.933333	26.775	85.0592	F			N		1.28146	0	17.2044	0	-17.4858
2.537731	294	34	7.3	24.25	588	10.575	1.2204	11.8	3.825	4.382998	2	219.25	1674	0.95	1.8	103	59.756098	60.935484	21.22093	37.008571	15.45	52.416492	M			N		3.06048	0	19.7026	0	-21.7631
3.996238	108	27	7.54	23.666667	270	13.28	1.026868	7.4	2	2.5	3	84.2	18	6.8	0.566667	120	95.16	74.16	19.3	37.0975	27.3	32.432228	F			N		15.2644	0	7.7573	0	-22.0217
2.538727	176	41	7.4	25.5	352	3.633333	0.74	8.6	2.856522	1.3	5	46.333333	17	2.8	1	93.5	66.47619	71.026316	17.642857	36.811	17.3	63.0159	M			N		17.3315	0	0	0	-16.3315
2.560556	251.5	37	7.305	16.5	443.333333	17.3	1.6	8.5	1.4	3.8	3	323.4	17	4.133333	1.075	126	83.255814	74.678571	16.613636	37.136923	17.025	70.15536	M			N		5.46756	0	0	0	-4.46756
4.079468	283.5	41	7.42	26	571.5	3.55	-0.613849	7.8	2.4	7.2	7	52.75	1237	6.6	1.066667	126	100.961538	85.481481	15.172414	36.79	18.566667	59.44293	M			N		4.65747	0	13.7273	0	-17.3848
2.960706	144	47	7.43	28.6	164.333333	13.02	0.69	8	2.900485	2	4	194.8	42	0.533333	0.76	71	95.322581	75.25	14.84375	37.2	25.35	64.76833	M			N		21.9542	0	0	0	-20.9542
3.132245	158.5	27	7.27	14	396.25	5.1	-0.205749	8.2	2.9	1.7	7	82	58	1.9	2.2	147	68	83.04	13.948276	36.28	18.9	56.97273	M			N		13.4089	0	0	0	-12.4089
2.78331	66	33	7.4	20	66	16.4	11.152	11.4	2.819394	0.7	9	130	6	0.4	2.5	126	76.8	68.521739	20.24	37.117143	13.55	83.73752	F			N		0	0	17.6049	0	-16.6049
14.183322	84.5	41	7.315	16	223	21.457143	1.08	10.9	3.3	4.2	6	127.571429	21.666667	1.033333	1.1	155.5	111.84	70.806452	22.8	38.668	14.4625	69.8978	M			N		4.30083	0	6.41011	0	-9.71094
6.793796	89	42	7.325	20.571429	127.142857	16.08	3.06	6.2	2.45	3.3	9	248.8	6	0.5	1.442857	103	92.373333	75	19.289474	36.698889	13.4	73.31968	F			N		9.27317	0	1.05243	0	-9.3256
14.193287	159.5	52.5	7.335	23.75	166.166667	3.9	0.869	6.35	2.935374	1.8	8	70.166667	179	3.2	0.375	126.5	96.304348	78.428571	21.94	37.1	12.44	62.35558	F			N		14.1088	0	5.7034	0	-18.8122
5.90787	88.5	30.5	7.4	17.25	152.25	15.55	1.77	13.3	3.7	4.7	3	246	251	0.5	1.475	129	82.68	69.568966	22.211538	37.990833	12.7	57.147556	M			N		2.70825	0	9.39425	1.70958	-12.8121
23.357836	141.5	36.5	7.33	15.2	251.666667	4.58	0.41	11.25	2.844783	5.6	3	236.4	1203.666667	0.566667	0.9	152	96.083333	69.916667	25.5	37.305	17.35	62.828976	F			N		8.17713	0	0.618636	0	-7.79576
7.382257	229	23	7.37	13.333333	302.5	20.05	2.773594	10.2	3.5	7.7	7	93.5	1035.5	0.85	1.966667	144	77.576923	69.703704	20.346154	37.38125	16.45	84.26798	F			N		3.92834	0	1.19431	0	-4.12264
3.760336	87	31	7.35	15.333333	174	10.1	0.8625	11.3	2.867009	1.7	3	62.5	139	3.35	3.866667	143	97.52	72.208333	17.8	36.788333	13.15	66.98217	F			N		0	0	18.3361	0	-17.3361
3.858958	111	31	7.33	20.333333	234.75	9.14	2.075	8	2.9	11.2	6	332.6	1000.666667	0.433333	5.983333	139	75.971429	73.368421	21.878788	36.49	28.766667	62.12774	M			N		7.46315	0	12.3824	0	-18.8456
5.2064	242.5	38.5	7.41	23	406.25	14.814286	1.85	7	2.6	5.4	6	160.571429	10	0.5	0.566667	120	79.133333	76.606061	15.7	36.480556	15.833333	87.97469	F			N		9.60356	0	12.2926	0	-20.8961
3.128264	112.5	34	7.49	24.5	315.666667	6.233333	0.52	8.6	2.95	6.6	3	30.6	25	10.55	0.4	100	122.183673	96.68	20.183673	37.348182	18.4	53.33636	F			N		19.4996	0	0	0	-18.4996
3.114167	134.5	39.5	7.43	24.666667	257.578947	18.45	1.870727	8.3	1.8	1.6	0	348.25	91	0.5	0.466667	109	121.72	105.16	17.038462	37.87375	17.633333	30.254534	M			N		6.9628	0	16.6497	0	-22.6125
4.098623	153.5	31	7.465	20.8	360	25.16	0.31	8.9	2.9	2.258184	4	245.2	22.5	0.6	5.88	105	81.052632	79.72	19.642857	34.9	13.6	36.040344	M			N		22.3978	0	0	0	-21.3978
3.038264	79	25.5	7.42	16	161.25	15.8	1.0431	8.6	2.985726	3.1	4	548.5	8	0.2	6.15	96	54.76	84.088235	19.4	37.102857	42.2	81.590935	M			N		0	0	13.8237	0	-12.8237
13.50419	113	34	7.33	17	213.333333	30.9	4.463756	9.4	3.4	1.7	2	433.5	23.5	0.2	0.8	131	77.12	81.366667	19.134615	35	15.8	39.41399	F			N		4.05677	0	0	0	-3.05677
8.941169	96.5	44	7.3	20.25	276.666667	10.233333	0.84997	8.3	3.625	4.3	4	226.666667	301	2.275	4.025	77.5	68.485714	78.37931	16.867647	35.701	29.45	69.06173	F			N		2.5761	0	11.4191	0	-12.9952
10.976481	112	36.5	7.41	21	280.833333	19.65	2.48	7.55	2	1.7	2	356.25	14	2.45	2.433333	123	85.08	83.88	17.461538	37.213333	13.7	58.086662	M			N		5.01071	0	3.73222	0	-7.74294
3.742755	321	46	7.39	25	321	7.9	0.79	8	2.837711	4.1	6	78.5	28	4.25	1	128	61.036364	69.203704	23.571429	36.695	30.4	61.9495	M			N		0	8.41626	3.57134	3.37541	-14.363
2.911343	239.5	41	7.365	22	209.333333	13.725	1.89	9.55	4.4	2.2	5	122.75	17	0.4	0.65	102.5	72.809524	66.37037	16.954545	36.5	13.875	74.853096	F			N		2.85664	0	19.5786	0	-21.4352
2.313681	74	43.5	7.315	20.5	65	29.1	0.572	9.6	2.6	1	6	225	1195	20.5	5.55	87	52.4375	69.344828	17.606061	36.50625	25.2	84.260666	M			N		8.21202	0	8.21923	0	-15.4312
4.055891	66	31.5	7.48	24.666667	187.893567	2.066667	0.167	9.7	2.6	2.9	4	48	29	0.7	0.766667	131	53.5	84.068966	22.25	36	14	83.64027	F			N		4.68454	0	17.793	0	-21.4776
3.383542	63	40	7.34	20	126	6.25	0.895	10	2.4	3.182381	0	137	265.5	0.45	0.6	104	87.477273	69.214286	23.077778	38.4	11.7	19.18498	F			N		12.413	0	3.47269	0	-14.8857
4.290799	46	66	7.29	28	92	9.1	0.273	8.4	2.9	0.9	7	130	15	0.1	5.733333	79	98.958333	62.045455	24.173913	36.721667	47.2	67.280846	M			N		0	2.79668	11.0391	0	-12.8358
8.612928	284	53	7.185	22.5	242.857143	7.54	0.64	6.4	2.3	8.6	4	94.5	43	1.3	1.1	195	63.885714	71.512821	17.391892	36.644985	34.0875	73.983955	M			N		2.6704	0	19.6217	0	-21.2921
2.982477	318.5	37	7.4	23.666667	282.5	9.15	0.76308	11.3	3.9	2.5	7	295	20	1.3	5.233333	41	73.227273	64.568182	15.413043	36.559333	67.9	86.56783	M			N		22.1404	0	0	0	-21.1404
2.077384	133	32.5	7.285	16.5	332.5	22.6	3.152512	10.35	2.4	13.9	10	244.666667	99	10.5	1.65	88	79.289474	68.732558	21.368421	35.92375	19.2	72.33932	M			N		20.6991	0	0	0	-19.6991
2.54662	323	34.5	7.425	23	510	10.65	0.743344	9.35	4.3	2	2	220.5	52	0.5	0.7	105	89.827586	82.116667	17.741935	36.22875	13.5	56.637142	F			N		2.64403	0	19.6339	0	-21.2779
8.954711	90	41	7.29	19.5	107.214286	22.3	1.504	10	2.05	1.9	4	49.5	79.5	6.85	2.45	82	106.777778	67.933333	26.306452	36.42125	20.2	52.98702	F			N		21.9103	0	0.312685	0	-21.2229
13.135046	167	32.5	7.265	13.8	338.571429	23.083333	4.24	8.45	2.45	5.4	11	114	62	2.85	1.24	235	69.875	72.032258	17.9375	36.871429	19.95	75.652855	M			N		0	0	12.5618	0	-11.5618
10.369606	266	32.5	7.375	17	360	9.975	0.49	9.7	3.6	1.7	6	151.75	24.5	0.35	0.766667	118.5	76.875	79.071429	17.28	37.268333	13.7	72.99419	M			N		10.9937	0	5.78614	3.95386	-19.7337
2.29434	188.5	52.5	7.23	15.75	295.5	11.35	0.7622	9.3	3.4	0.9	8	122	17	0.3	4.125	57	80.666667	65.02	20.9375	36.961667	39.1	83.3503	M			N		15.6908	0	0	0	-14.6908
3.890752	344	42.5	7.28	18	470	17.75	1.3824	9.85	2.8	3.5	3	204	65	0.3	1.575	155	109.666667	79.571429	21.138889	36.73619	12.5	67.29307	M			N		22.1037	0	0	0	-21.1037
5.129144	147	38	7.26	15	182	15.55	1.503	13.9	2.9	8.7	8	157	49.5	0.525	1.95	154.5	82.333333	94.357143	22.148148	36.701667	16.183333	87.63188	M			N		20.2763	0	0	0	-19.2763
2.793738	228	34.5	7.34	21	448	7.9	1.869	10	3.2	4.7	1	129.666667	211	1	0.75	176.5	85.423077	88.053571	17.37037	36.946667	14.2	52.88663	F			N		16.2924	0	5.72709	0	-21.0195
11.809236	166	36	7.47	22.8	413	7.32	0.92	7.7	2.3	3.6	13	150.4	8.6	2.66	0.76	89	82.172414	67.62069	18.183333	36.092857	22.8	71.637436	F			N		23.4562	0	0	0	-22.4562
7.207813	195	39.5	7.4	21	193.25	16.433333	1.65	12	2.930438	1.6	2	175	32	0.9	1.2	114.5	98.714286	77.387097	21.295455	36.813333	13.633333	50.434715	M			N		0	4.43963	6.24323	9.71168	-19.3945
5.581111	219	35.5	7.44	24	197	9.25	0.94	8.35	4	4	4	186	23	0.3	0.533333	115.5	98.884615	75.042857	20.462963	36.28	12.8	65.372574	F			N		4.65857	1.25423	7.25662	6.89827	-19.0677
3.083299	246	36.5	7.415	22.333333	351.5	8.775	0.637219	7.05	3.9	2.3	6	148.25	25	0.5	0.866667	91	75.75	70.666667	18.697368	36.83	14.9	80.77654	M			N		3.05949	0	16.3894	0	-18.4489
2.057674	256.5	67	7.27	24.333333	377.5	21.366667	1.8159	11.9	4.05	2.4	2	243.666667	20.5	0.35	0.866667	278	94.28	74.357143	15.703704	36.753636	11.05	51.71177	F			N		22.5335	0	0	0	-21.5335
13.667292	72.5	51	7.315	22.5	120.833333	11.25	0.6957	14.9	2.985572	1.5	0	258.5	50	0.6	0.95	133	68.142857	82.35	16.6875	36.055714	12.75	45.470997	M			N		18.3675	0	3.11937	0	-20.4868
4.731609	264	30	7.57	30.666667	528	6.2	1.26	7.4	2.95	1.743464	3	48.2	101.666667	4	0.466667	107.5	92.833333	82.75	15.518519	37.086667	25.566667	36.209892	F			N		6.97437	0	3.87817	0	-9.85255
5.857847	213	39	7.465	24.5	465.428571	18.6	2.185228	6.7	2.1	3	7	342.75	6.5	0.3	1.275	64	100.888889	67.555556	19.189655	37.495	19.55	56.004387	M			N		2.80535	0	6.58376	0	-8.38912
5.84691	115.5	71	7.325	35	218.571429	17.5	0.7	6	2.959573	1.7	0	869	54	0.2	0.8	137	102.586207	79.625	18.657895	36.925556	14	39.738262	M			N		0	7.16048	4.95988	1.71031	-12.8307
9.377674	92	49	7.14	22.25	153.333333	14.366667	0.33	7	2.1	5.982777	5	414.333333	53.5	0.3	1.425	135	107.925926	78.185185	29.267857	34.37	19.2	79.77475	M			N		22.9623	0	0	0	-21.9623
6.279005	85.5	63	7.365	32	262.5	7.833333	1.3178	7.7	2.933686	1	8	236	5	0.5	1.4	99	102.36	78.714286	19.365385	37.112	55.375	71.67896	M			N		9.83967	0	3.74263	0	-12.5823
7.944329	235.5	32.5	7.495	21.333333	310	16.75	2.07	11.7	3.4	2.4	9	191	20	0.9	3.433333	161	115.846154	75.676471	17.222222	37.02	15.3	88.951805	F			N		7.42668	0	4.86301	0	-11.2897
3.822407	65	26	7.4	19	65	9.2	0.88	10.7	3.1	2.331313	4	139.5	205	2.35	1.3	117	88.2	74.928571	33	36.748571	15.55	70.75276	M			N		0	0	23.2838	0	-22.2838
2.581863	119	37.5	7.45	20.5	238	15.45	1.4468	8.7	3.1	5.2	5	139.5	85	16.466667	1.175	109.5	107.44	77.06	25.692308	36.461818	19.38	65.34501	F			N		22.6645	0	0	0	-21.6645
4.640243	196.5	16.5	7.26	11.75	562.619048	14.033333	1.488761	8.9	2.45	22	13	218.666667	41.333333	0.933333	1.7	108	100.416667	78	22.538462	36.777143	35.1	76.44697	F			N		18.9645	0	0	0	-17.9645
2.161285	90.5	31.5	7.45	21	301.666667	14.25	1.35	10.1	2.8	1.2	1	186	54.5	0.5	0.733333	123	129.853659	124.3	23.390244	37.492857	10.7	41.85068	F			N		5.08956	0	0	0	-4.08956
3.147975	147	42.5	7.405	24.5	422.083333	2.6	-0.873727	7.5	3.35	1.7	0	78	102	1.2	0.5	125	84.057143	91.152778	18.305556	37.39	12.3	39.965714	M			N		20.0235	0	1.8954	0	-20.9189
2.260486	178.5	36.5	7.32	18.5	357	10.016667	0.664911	7.95	2.6	3.3	5	86.166667	34	1.2	0.75	160.5	92.984127	69.943662	15.189394	37.283	15.05	63.52153	F			N		17.9829	0	0	0	-16.9829
4.435544	227.5	34.5	7.495	25	352.75	9.833333	0.452	12.7	3.55	1.5	5	422	113	0.75	0.866667	116	77.363636	87.75	22.090909	38.166667	14.333333	33.515522	M			N		9.91987	0	0	0	-8.91987
2.262431	74.5	40.5	7.35	21.2	131.944444	8.8	0.4	11.85	3.225	1.4	9	94.2	85	1.48	1.98	101	88.62069	79.407407	20.310345	37.524545	18.775	73.39053	M			N		13.7021	0	8.84005	0	-21.5421
7.475012	119.5	40.5	7.425	25.2	295	15.58	0.72	8.3	1.9	2.7	2	465	8.5	0.2	1.46	131	107.4	74.444444	16.444444	37.394444	16.45	65.31485	M			N		2.80936	0	13.3645	0	-15.1739
6.384282	79.5	43	7.37	22.5	159	2.925	0.37	10.2	2.4	2.2	2	129.75	23.5	0.65	1.7	107.5	102.931034	77.931034	21.790323	38.054444	14.2	58.711666	M			N		8.30164	0	14.7237	0	-22.0253
35.634317	191.5	41	7.37	22	245.089286	4.2	0.786	7.75	2.283333	6	4	67.285714	2684.111111	1.966667	1.425	140.5	98.673913	73.478261	27.297872	37.071364	20.971429	33.487877	M			N		3.78848	0	2.89047	14.2559	-19.9349
2.360926	347.5	40.5	7.535	25.75	505.75	12.75	1.036523	13	4	3.2	3	270.5	74	0.4	1.15	117	113.111111	90.76	20.121951	36.51375	14.1	56.020584	M			N		22.2794	0	0	0	-21.2794
2.545012	171.5	54.5	7.32	26.5	268.333333	11.5	0.885395	10.9	3.8	2.4	1	344.5	49.5	0.25	0.65	134	90.59375	68.703125	21.23913	37.843636	11.3	54.78998	M			N		12.7701	0	0	0	-11.7701
7.104213	214	60.5	7.355	27	206	10.7	0.858224	9.7	3.3	1.3	6	339	92	0.3	4.833333	149	61.375	79.782609	21.538462	36.451429	12	55.072193	F			N		6.32019	0	2.39295	9.43102	-17.1442
2.813785	94.5	36.5	7.475	24.75	189	11.425	1.360667	10.3	2.3	2.2	6	59.25	69	2.8	1.066667	142	110.777778	91.16	23.962963	37.42	15.6	67.55486	M			N		22.0344	0	0	0	-21.0344
4.60184	254	32	7.265	14.2	375	9.55	0.42	8.9	3.1	5.3	7	129.5	32	1.5	3.88	109	68.535714	75.66129	22.068966	37.05625	22.95	77.65688	F			N		13.6902	0	10.2133	0	-22.9035
2.548877	81	38.5	7.34	21	110.208333	5.3	0.504	11.9	3.2	12.9	8	17.75	122.333333	5.8	3.9	53	83.825	63.560976	24.256098	37.295	18.725	82.095184	M			N		16.334	0	0	0	-15.334
2.880579	258	35	7.425	23.333333	373.5	8.45	1.9415	12.95	1.7	2.2	2	235	82	0.8	0.466667	122	115.52	95.961538	15.711538	36.418333	13.1	60.8785	F			N		3.96332	0	6.60747	0	-9.57079
2.416343	75.5	54.5	7.18	16.833333	75.5	16.475	1.71	13.3	2.8	6.2	0	211.75	527.8	0.36	2.866667	119	125.653846	80.397059	29.76	36.12	16.48	41.159412	M			N		21.1063	0	0	0	-20.1063
8.677176	136.5	40	7.33	19.5	185.5	10.366667	0.81	9.7	2.2	4	1	52.666667	16.666667	0.666667	0.525	108	122.264706	72.027778	35.029412	37.658125	14.166667	33.857124	F			N		20.0526	0	2.06672	0	-21.1193
2.287731	114	46	7.25	20	143	23.4	0.8	11.2	2.844881	4.6	8	268	7	1.1	4.6	128	98.657143	70.1	24.890625	36.768	36.45	66.33286	M			N		20.7994	0	0	0	-19.7994
3.263032	263	40	7.325	18.571429	294	16.722222	0.68	10.9	3.485714	3.5	6	137.555556	297.857143	1.357143	1.385714	154.5	89.548387	85.483871	18.080645	36.9	14.466667	72.92354	M			N		0	0	9.80683	0	-8.80683
5.47735	65	59	7.275	26	65	11.4	1.41	11.3	3	1.7	3	256	33	0.6	0.65	165	84.1	70.482759	14.3	36.925	14.3	52.47924	M			N		0	0	3.20106	18.9873	-21.1883
24.640625	87.5	52	7.17	16	126.5	10.414286	2.34	9.3	2.2	5.4	0	88.857143	81	0.2	1.2	66	100.65625	75.648649	24.25	34.657143	19.366667	30.339294	M			N		11.4912	0	0	0	-10.4912
2.437118	174.5	40.5	7.275	19.571429	340	11.471429	0.907099	8.45	2.933333	10.3	5	122.153846	303.285714	1.4	1.128571	136	92.342105	82.810811	14.474359	37.22	16.6	59.201538	M			N		5.19056	0	18.4371	0	-22.6276
3.458819	115.5	38	7.455	24.5	191	15.3	1.24	15.15	4.3	2.6	4	329	21	1	1.15	176.5	91.8	88.416667	16.538462	37.128333	39.1	70.09321	M			N		19.0817	0	0	0	-18.0817
2.651539	109.5	31.5	7.475	23.6	229.78492	14.96	0.8507	11.2	2.95	13.2	3	89.4	11326.6	11.44	4.18	38.5	118.0625	83.757576	23.193548	36.86	73.8	42.388313	M			N		7.91993	0	0	0	-6.91993
4.421296	358	43	7.34	17.666667	358	24.6	1.37	9.1	2.65	1.1	1	142.5	20	0.35	1	109	73.28125	71.6875	25.296875	36.625714	15.1	49.02544	F			N		18.0942	0	3.87518	0	-20.9694
2.96434	343	37	7.38	21.333333	331	6.875	1.0804	7.6	3.2	1.4	4	216.75	10	0.3	0.966667	209	71.25	78.54	16.25	36.3225	14.15	83.65901	F			N		5.39749	0	9.44561	0	-13.8431
17.145	117.5	31	7.46	24	391.666667	10	1.6	10	2.6	3.2	11	47	29	1.6	1.1	109	80.115385	70.87037	27.171875	37.564286	19.2	82.57783	M			N		23.5054	0	0	0	-22.5054
2.282766	121	39	7.45	25	302.5	15.4	1.805572	12.2	3.45	0.9	4	174	14	0.6	0.9	226	70.36	74.869565	16.259259	37.536667	12.8	68.206955	M			N		10.0755	0	7.00904	0	-16.0845
3.090729	273.5	43	7.36	25	209	20.3	3.75	11.05	2.886347	3.8	1	107.666667	12	0.8	1.15	101	74.172414	73.5	19.266667	36.4	14.366667	55.937862	M			N		0.970645	0	8.49314	0	-8.46379
3.700012	172	37	7.4	18.333333	344	9.45	1.46	12.8	3	0.8	4	150	20	0.3	0.766667	81	93.375	93.391304	17.4	37.127143	12.1	81.73352	F			N		5.58106	0	0	0	-4.58106
3.032894	157	32.5	7.455	22.5	434	7	0.308032	9.7	2.5	1.4	3	118	11	0.4	2.1	127	56.653846	80.653846	15.096154	36.436667	13.6	71.14083	F			N		5.27549	0	2.63774	0	-6.91323
7.971782	69	29	7.52	23.333333	194.921852	12.95	0.762	12.2	2.7	2.6	7	214.5	1559.5	10.6	0.733333	104	70.166667	62	20.333333	36.876667	19.366667	85.425835	F			N		4.5222	0	4.1396	0	-7.6618
2.836053	183.5	36.5	7.35	19.5	311.25	20.1	2.770145	7.65	3.6	6.9	7	101.666667	89.5	2.3	0.7	131	75.230769	67.27027	13.384615	36.737143	13.066667	81.36896	F			N		0	0	13.6105	0	-12.6105
2.148935	96	35	7.455	23	320	11.55	0.99	12.7	3.4	1	6	293	62	1.45	0.75	98	98.166667	98.833333	17.375	36.953333	15.65	80.19691	F			N		3.95545	0	10.2376	0	-13.1931
2.617708	90.5	48	7.385	28.5	89.741758	31.9	10.0082	10.2	2.9	1.2	7	22	44	1.65	0.833333	86	100.37037	90.521739	40.37037	36.101667	14.3	55.31599	F			N		0	0	7.16275	0	-6.16275
4.205799	252	35.5	7.41	17.5	840	10.988889	1.2	4.85	1.5	2	0	109	8	0.7	0.5	95.5	109.625	76.4	18.115385	37.16	16.82	18.42365	F			N		6.65747	0	0.237767	0	-5.89524
13.776829	81	39	7.4	21	187.094671	11.4	0.93	9.5	3	1.1	6	425	15	0.6	1.15	85	106.047619	103.052632	26.190476	37.198	16.1	26.270391	M			N		0	0.7065	11.2423	7.57431	-18.5231
2.500116	260.5	44	7.315	20.5	222.321429	19.033333	1.846	6.7	2.781866	5.2	7	164	35	0.9	2.15	90	79.586207	65.172414	19.566667	36.1775	17.4	87.488945	M			N		5.99972	0	11.1995	0	-16.1992
9.61772	203	41	7.32	22	338.333333	6.066667	0.8645	6.1	2.980754	1.8	4	39	15	2.2	5.7	102	90.039216	82.93	25.19	36.660625	16.366667	67.04439	M			N		9.94345	0	10.0422	0	-18.9857
4.13559	212	41	7.305	20.333333	189.5	19.075	1.4	5.8	3.2	10.6	4	215	39.5	1	1.6	129	87.6875	67.030303	18.847826	37.06	15.375	78.1759	M			N		4.03812	0	19.1146	0	-22.1527
5.834688	257.5	36.5	7.34	17.333333	386.142857	17.1	2.112991	9	2.9	2.3	5	134	27	0.3	2.1	145	96.962963	78.173077	22.12963	38.145	15	80.8468	F			N		18.1672	0	0	0	-17.1672
3.949722	156	32	7.42	19.333333	390	21.333333	1.795	11.8	3.2	2.996771	2	173.333333	2263.5	0.75	1.733333	86	87.769231	73.52	19.851852	37.463333	16.6	27.380262	M			N		15.8661	0	7.08911	0	-21.9552
2.131644	174	42	7.32	19.75	296.25	9.433333	0.674226	7.85	3.066667	2.3	9	83.5	203.25	0.75	1.85	106.5	59.769231	94.375	14.673077	36.7225	15.1	61.138996	M			N		9.38243	0	12.1972	0	-20.5796
2.753576	94	36	7.39	20.25	156.666667	4.2	0.4	9.9	3.4	2.388599	1	96.5	13.5	0.7	0.7	107.5	72.387097	83.172414	14.90625	36.855	13.85	56.596874	M			N		3.99481	0	2.90531	0	-5.90012
2.161701	128	23	7.405	14.25	298.25	0.533333	0.0825	6.9	1.4	6.9	2	36.6	73.5	5.6	1.275	67	83.48	87.461538	25.134615	35.069167	17.175	62.918404	F			N		19.7915	0	0	0	-18.7915
4.144213	189.5	27	7.125	12	626.666667	20.86	1.59	7.8	2.840523	4.4	6	303.4	20	0.2	2.842857	117.5	110.980769	69.692982	22.081818	36.808571	11.45	66.21065	F			N		8.79138	0	3.3782	0	-11.1696
5.039954	103.5	33	7.39	17.75	222.916667	18.833333	1.16	8.9	2.1	3.2	5	88.333333	2033.5	1.7	3.575	65	68.258065	66.647059	20.469697	36.961667	19.5	75.05972	F			N		9.58342	0	14.0279	0	-22.6113
6.871574	124	40.5	7.49	29.333333	310	0.433333	0.057	7.4	3.00217	2.5	5	40.333333	164	9.7	0.433333	89	82.833333	83.742857	18.569444	36.88	12.8	42.18145	M			N		15.7169	0	0	0	-14.7169
4.359294	96.5	35	7.37	21	143.166667	7.05	0.741	12	3.3	2.6	3	65.5	17	6.75	0.5	111	91.28	76.25	23.576923	35.748333	23.45	41.406384	F			N		17.5296	0	0.229395	0	-16.759
4.571863	53.5	35	7.43	23.5	78.25	15.35	0.2244	8.6	2.2	2.3	9	30	65	4.4	1.35	110	67.655172	68.6	15.233333	36.024286	19.7	67.49296	M			N		22.5036	0	0	0	-21.5036
2.321539	184	54	7.345	24.666667	219.25	14.366667	1	10.5	3.2	0.9	7	176	30	0.5	0.366667	108	106.09375	67.15625	16.220588	37.399583	12.6	57.933304	M			N		0.344599	0	6.89198	0	-6.23658
2.849583	128	49	7.29	20.333333	216.188871	6.3	1.3	11	3.4	1.8	1	96	77	3.2	0.866667	78	79.625	77.041667	22.42	37.223333	15.1	47.881523	M			N		8.42228	0	0	0	-7.42228
2.211713	315	35.5	7.29	17	393	22.7	0.7264	12.2	3.039062	2.4	3	238	48	0.7	0.6	250	101.736842	88.627907	23.397436	36.161111	14.3	71.26153	F			N		22.8556	0	0	0	-21.8556
2.405718	98	67.5	7.35	32.333333	245	10.55	0.928195	10.4	2.8	0.7	7	177.5	15	0.9	1.433333	19	81.2	69.032258	13.629032	36.73	38.65	78.23905	M			N		11.2233	0	10.8076	0	-21.0308
2.549977	151	41	7.39	22	377.5	5	0.75	8.8	3.3	0.9	10	169	8.5	0.3	1.15	96.5	58.1875	77.903226	16.205882	36.785	12.3	83.771996	M			N		15.5949	0	5.88241	0	-20.4773
2.249375	113	41	7.48	29.333333	282.5	10.62	1.22	6.8	3.3	2	4	49	21.5	28.25	1.033333	105	85.088235	67.147059	13.205882	36.642308	25.7	52.68899	M			N		4.00111	0	0	0	-3.00111
2.18691	301.5	39	7.41	24.5	386	8.6	0.452442	8.2	2.4	3.6	8	122.5	12	0.2	1.1	89	100.346154	75.461538	16.481481	36.140909	14.3	74.31843	F			N		2.28633	0	19.4948	0	-20.7811
3.432315	77	33	7.35	19.666667	192.13432	8.366667	0.8484	11.2	3	5.5	8	223	53.666667	1.3	2.1	16	95.541667	71.782609	20.73913	35.762857	49.3	81.81231	F			N		0	2.02973	19.6952	0	-20.7249
10.888275	98.5	55.5	7.24	18.8	119.166667	24.325	3.024961	13.2	2.5	4.6	0	319.75	191	0.6	0.96	120.5	112.530612	74.666667	30.45098	37.452222	11.975	31.95896	M			N		9.82708	2.01287	1.82612	0	-12.6661
2.242859	68	45	7.47	31	65	9.75	0.53255	9.2	2.3	0.9	5	373	18	0.2	0.35	111.5	93.038462	82.36	24.269231	35.984286	20.55	76.4566	F			N		0	0	19.276	0	-18.276
2.220937	239.5	44	7.37	23.333333	149.5	16.525	4.79	10.35	3.6	5.8	5	90	18	0.35	0.866667	114	86.4375	70.580645	20.293103	36.95	15.833333	77.219574	M			N		9.11777	0	13.3952	0	-21.513
24.629583	92	30.5	7.29	11.6	98.333333	6.433333	0.58	10.95	2.8	1.9	0	107	33	0.5	6.84	91	84.375	105.8	28.291667	37.059495	11.1	27.986746	F			N		11.0436	0	0	0	-10.0436
9.104572	113	36.5	7.285	17	226	6.05	0.816	8	2.75	1.4	2	156	16.5	24.1	1.2	77	78.660377	69.490196	19.556604	36	18.275	45.05551	F			N		9.52086	0	0	0	-8.52086
6.68456	113	45.5	7.39	25.5	246	4.7	1.73	7.2	1.7	2	10	72	19.5	0.85	1.4	72	89.73913	68.086957	19.104167	36.974286	14.65	71.72765	M			N		12.2172	0	0	0	-11.2172
3.818507	106	38	7.42	24	265	12	0.88	11.3	3.9	2.2	7	218	39	0.5	0.8	208.5	63.8125	76.367347	17.151515	37.285714	12.9	87.2243	M			N		2.46606	0	11.4137	0	-12.8798
2.250208	284.5	41.5	7.365	23	361.785714	18.575	2.224876	8.8	3.5	1.4	7	164.25	17.5	0.65	2.025	128.5	92.5625	68.693182	19.06	36.511111	36.475	57.279015	F			N		12.4359	0	7.88816	0	-19.324
6.09735	286.5	43.5	7.315	18.75	277	24.05	0.219	10.15	2.625	5.4	1	91	904.25	4.05	3.6	110.5	71.333333	67.783333	16.884615	35.793333	18.275	39.952335	F			N		20.487	0	2.40268	0	-21.8897
4.396007	313.5	30	7.46	22.666667	352.5	7.675	2.62	6.45	3.4	6	7	104.75	17.5	0.45	0.666667	116.5	103.740741	73.017857	20.017241	37.033138	14.075	79.816246	F			N		3.41219	0	2.50227	0	-4.91446
15.776319	219	41.5	7.39	23	285	7.6	0.139137	10.85	4.3	1.1	2	103	36	1.2	0.7	117	106	101.631579	21.95	37.473333	11.3	61.175266	M			N		4.81735	0	4.62719	0	-8.44454
2.296979	136	32.5	7.425	21	340	20.15	1.4301	10.8	3	1	1	272.5	27	2.9	0.4	89	111.594595	86.842105	17.039474	37.778889	12.966667	48.094715	F			N		6.29813	0	0	0	-5.29813
2.671458	169.5	41.5	7.37	24	482.916667	7.6	1.256	8.7	3.3	0.7	3	73.5	34	0.5	0.9	125	92.909091	79.909091	18.632353	37.998889	14.75	31.271088	M			N		5.8707	0	0.374327	0	-5.24503
8.563681	118	37.5	7.38	18.5	196.666667	15.7	1.933652	10.25	4.2	3	7	173	21	0.6	1.2	157.5	64.162162	75.972973	23.294872	37.39	13.2	74.14	M			N		9.57143	0	0	0	-8.57143
2.288241	173	38	7.36	20.6	288.333333	8.35	0.4408	9.15	3.1	2	8	212	550.5	0.85	2.625	115.5	71.62069	69.758621	19.706897	36.69	17.1	88.65596	M			N		0	0	16.6066	0	-15.6066
2.431493	109.5	48.5	7.245	19	185.545455	22.2	0.3081	10.9	2.869035	1.8	8	245.5	209	3.2	2.2	156.5	91.75	73.275862	18.392857	36.801429	25.75	85.10298	M			N		4.52397	0	12.3381	0	-15.8621
2.05912	239.5	36	7.345	24.666667	167.25	20.9	1.7892	12.15	4.3	2.3	2	180.666667	35	0.7	1.2	128.5	83.2	89.34375	17.951613	37.055	12.566667	56.903637	M			N		5.34209	0	7.34942	0	-11.6915
2.687338	124	49	7.35	23	248	6.483333	1.77	5.4	3.1	1	3	78	45.5	2.7	0.9	90	93.296296	78.958333	19.648148	36.945455	16.85	46.909103	M			N		9.30289	0	9.22846	0	-17.5313
3.687095	146.5	43	7.415	24.4	488.333333	7.4	-0.127419	10.4	3.3	1.8	0	130	285	0.7	0.36	84	108.418182	75.145455	18.182692	37.571429	20.2	33.005768	F			N		9.49257	0	9.76378	0	-18.2564
2.791204	111.5	45	7.345	21.666667	450	20.8	3.77	13.8	4.9	1.8	1	252.25	32	0.5	2.45	60	95.793103	94.4375	20.333333	36.815	12.25	43.39989	M			N		4.39476	0	0	0	-3.39476
12.76684	129	38	7.36	20	322.5	10.8	0.929893	9.5	3.1	1.8	5	277.333333	26	0.4	1.3	154	78.181818	74.4	16.985294	37.09	13.85	70.81515	M			N		3.13312	0	1.17492	0	-3.30804
2.785949	138.5	53	7.32	25	263.666667	8.15	2.2176	9.3	3.1	4.268946	7	151	8	0.4	0.6	79	111.192308	68.16	20.074074	37.48625	13.4	58.027027	M			N		15.0338	0	7.82498	0	-21.8588
2.611065	156	42	7.35	23.5	259.813865	13.05	2.75125	9.4	3.9	1.6	6	400.5	39.5	0.4	1.3	97	90.690476	68.897436	18.440476	36.428571	12.35	54.192234	M			N		12.2555	0	6.51075	0	-17.7663
3.783241	192	31	7.285	13.333333	462.25	15.533333	0.28	9.9	2.3	2.9	2	156.333333	35	1.1	2.833333	129.5	75.28	73.423077	15.634615	37.27875	17.9	69.41328	M			N		8.72268	0	0	0	-7.72268
4.370961	281	29.5	7.375	19	388	14.5	0.91	9.2	2.987757	6.7	6	93	115	0.7	0.95	167	85.296296	84.037037	17.517857	36.557778	12.4	76.45981	F			N		23.5646	0	0	0	-22.5646
4.988183	79	44	7.44	30.333333	158	3.866667	0.204	7.5	3	2.084596	13	30.4	54	11.9	1.166667	167	86.069767	73.666667	18.931818	36.589091	22.95	67.496765	M			N		9.22848	0	9.10819	0	-17.3367
5.225984	163	54	7.43	32	326	12.85	1.4478	7.9	3.1	2.592479	5	315.5	18	0.2	1.2	123	82.230769	75.48	23.961538	36.564286	28.9	85.6705	M			N		9.75893	0	0	0	-8.75893
3.952442	79.5	39	7.41	22.75	265	22.6	2.881918	15.3	3.95	4	2	195.5	1905	3	0.95	153	79.375	104.560606	22.083333	34.4	13.9	37.580135	M			N		16.4455	0	0	0	-15.4455
5.022824	90.5	44.5	7.43	24	155.833333	16.4	3.58	9.1	2.85	1.4	3	356	718.5	0.35	0.9	62	65.096774	98.431818	18	37.11	15.1	53.106037	F			N		2.58819	0	4.5791	4.5791	-10.7464
2.001991	116	38	7.38	21	290	20.7	0.52	9.3	3.1	3.0153	12	396	19	0.3	1.45	170	79.393939	94.030303	20.151515	36.81875	11.4	71.27096	M			N		10.4896	0	0.999005	0	-10.4886
2.006204	313.5	37.5	7.42	21.8	390.952381	9.075	1.16	12.6	2.960144	1.6	0	169.25	50.666667	1.35	0.86	84	86.461538	79.868421	20.817073	38.176667	12.6	43.845535	M			N		8.84755	0	6.4799	0	-14.3275
4.187442	102	27.5	7.43	13	102	22.25	0.93	11.3	2.834729	2.6	13	423	20	0.9	3.2	168	79.962963	69.75	25.074074	36.68	11.8	79.267715	M			N		0	0	11.5822	10.8658	-21.4481
2.595	317	30	7.455	20.833333	425	7.84	0.412109	7.75	3.3	7.2	2	91.333333	47	0.9	1.183333	151	65.4375	77.84375	15.796875	37.217647	15.2	68.91532	M			N		20.5523	0	0	0	-19.5523
12.460324	93	47	7.315	20	151	40.3	2.14	9.5	3.166667	1.1	2	513.8	109.75	0.275	1.72	108	80.305556	92.878049	17.472222	36.776667	24.45	69.31437	F			N		0.722293	1.12357	17.8045	0	-18.6504
14.763102	146	32.5	7.23	12.5	312.5	11.283333	0.823214	7.25	2.2	10	7	78.5	6	1.36	1.9	100	104.965517	70	20.241935	36.629	41.1	59.668427	M			N		4.63995	0	3.59003	0	-7.22998
8.951528	297.5	37.5	7.36	21.2	395	14.05	0.94	14.3	4	9.9	5	301.5	13	0.8	0.76	99	63.565217	72.16	20.18	36.5	10.1	76.06753	M			N		11.1918	0	5.23002	0	-15.4218
3.360069	130.5	37.5	7.5	26	286.25	8.9	0.62	6.5	3.024891	1.5	5	1008	7	1.1	0.7	143	108.230769	87.178571	32.392857	38.327778	30	69.21121	M			N		7.73794	1.78568	3.27374	0	-11.7974
3.058796	94	39.5	7.33	21.666667	188	7	1.4256	11.3	3.1	2.89549	2	242.5	55	0.3	2.133333	90	58.5	87.846154	15.814815	36.748333	27.55	62.347748	M			N		22.0294	0	0	0	-21.0294
11.237245	114	28.5	7.23	10.5	241	14.35	1.419	8.9	2	5.6	6	408.5	404	14.9	1.2	42	113.83871	68.183333	24.393939	36.107143	23.6	80.64239	F			N		22.7844	0	0	0	-21.7844
16.171875	110	36	7.43	21	251.5	12.5	2.36	12.3	3.070205	1.1	1	175.5	49	0.2	0.8	130	96.903226	90.129032	22.453125	37.737647	12.3	41.59235	F			N		1.34802	0	0	0	-0.348019
18.514433	61	65	7.415	34.25	92.083333	12.533333	0.2	9.4	2.1	1.4	9	136	27	0.2	0.45	90	75.393443	70.021739	24.344262	37.24	10.1	75.6021	F			N		12.1662	0	1.57985	0	-12.746
3.901215	110	61	7.49	36.6	157.142857	16.475	1.34	11.2	3.9	1.9	3	211	33	0.4	5.32	105	99.833333	88.708333	14.791667	37.738571	14.564754	52.850967	M			N		7.94624	0	0	0	-6.94624
2.228403	394	32	7.53	24.5	394	11.533333	1.157849	11.3	3	2.6	9	107.666667	56	35.4	1.2	187	68.851852	56.64	15.160714	36.84	20.4	77.464516	M			N		12.4828	0	0	0	-11.4828
12.090231	106	54.5	7.24	19.333333	106	14.971429	0.16	13.1	3.5	3.5	3	236.428571	38.333333	1.066667	2.033333	124	111.6	72.173913	25.888889	38.0175	13.05	68.358665	M			N		11.3232	0	2.56405	0.449399	-13.3366
3.902326	225	42	7.32	21.5	562.5	11.9	1.792	11.1	3.2	1.9	6	115	125	1.3	0.95	180	81.76	80.291667	13.446429	36.554545	13.1	64.04067	M			N		5.88965	0	14.6323	0	-19.5219
2.952373	132	33	7.49	27.5	264	11.9	1.103696	10	2.7	1.1	5	282	7	0.3	0.55	172	115.766667	60.703704	17.287879	37.127	15.35	86.59886	F			N		13.7178	0	8.80648	0	-21.5243
3.203611	258.5	46	7.345	24	222	26.766667	4.33	8.15	2.961719	1.3	2	301.666667	22	0.7	0.75	106	82.068966	80.125	22.275862	36.731667	15.65	45.982674	M			N		0	0	10.4569	0	-9.45695
8.746597	271	43.5	7.385	25	328.25	3.625	0.425	7.35	2.1	2.7	7	119.8	40	5.4	0.55	121.5	100.073171	75.243902	20.046512	36.321111	13.7	56.006546	F			N		15.5489	0	3.54424	0	-18.0931
5.706053	95.5	39.5	7.295	17.333333	160.5	31.933333	1.18	7.2	4.5	2.2	1	145.333333	53	33.9	3	99	89	67.457143	25.066667	37.031429	22.4	29.273863	M			N		10.6612	0	4.20606	0	-13.8673
5.050984	125.5	53.5	7.33	25.666667	125.833333	9.9	0.9328	10.25	2.6	2.9	6	123.5	28.5	4.4	1.466667	179.5	95.363636	77.333333	17.86	37.305	16.825	60.91381	F			N		23.4839	0	0	0	-22.4839
2.009109	181.5	39.5	7.495	28.5	357.5	12.6	0.5852	13.3	4.7	4.2	3	286.5	43.5	0.65	1.05	131	86.5	82.125	21.442308	38.580909	13.2	50.812363	M			N		22.398	0	0	0	-21.398
8.083495	116	41.5	7.345	20	222	21.533333	0.55	6.6	1.9	0.9	3	503	22.5	0.35	1.675	84	74.2	80.648148	24.071429	37.278182	18	66.29469	F			N		10.9276	0	0	2.59789	-12.5255
4.670498	73	44	7.49	29	73	9.7	0.404035	7.8	2.4	0.7	0	389	35	0.8	1.2	95	88.703704	69.615385	21.160714	37.617778	12.7	35.33682	M			N		7.2155	0	8.35029	0	-14.5658
3.324421	90	36	7.27	18	193.333333	27	1.89	6.9	3.5	4.8	9	85.333333	13.5	5.65	2.4	153	94.5	81.230769	22.5	36.85	44.75	62.790176	M			N		15.9426	0	0	0	-14.9426
4.229792	268	38.5	7.32	19	238.5	20.2	3.86	7.2	2.876828	4	10	124.428571	21.5	0.55	1	90	79.866667	74.107843	16.804348	36.478	13.175	87.25983	F			N		1.39093	0	5.2012	0	-5.59213
6.293553	89.5	25	7.395	14	99.5	13.025	0.91	11.8	2.8	5.3	5	36.25	60	10.2	1.45	85	108.540541	63.906977	23.166667	37.841818	19.2	58.8636	M			N		0	5.87109	15.116	0	-19.9871
4.516748	140	41	7.34	22.666667	400	6.75	1.32	11.2	3.3	0.7	4	91	72	4.45	0.6	111	89.461538	69.84	16.240741	37.31	16.75	43.906693	F			N		5.31356	0	0	0	-4.31356
3.009664	83	20	7.51	13	237.142857	7.5	0.14	6.6	2.4	2.3	13	73	21	0.3	2.2	81	97.384615	70.192308	24.423077	36.152632	14	50.457787	M			N		0	0	17.6099	0	-16.6099
9.285706	218.5	35.5	7.295	17.5	292.166667	23.466667	0.434	10.05	2	4.6	4	173.333333	208.5	22.25	1.35	174	90.916667	65.861111	20.27027	36.861	19	46.889347	M			N		15.5616	0	0.131026	0	-14.6926
10.212697	79	44	7.145	10.75	105.555556	10.333333	0.67	6.85	2.233333	15	4	43.571429	211.333333	2.933333	1	90	104.424242	77.6875	24.272727	36.934545	29.466667	55.568687	M			N		15.2751	0	0.0979173	0	-14.373
3.063773	165	45	7.44	28	235.714286	1.1	0.0847	7.2	2.8	2.345893	8	43	5	0.3	0.5	150	88.32	71.125	19.980769	37.0075	14.3	68.68126	F			N		6.76726	0	14.938	0	-20.7053
14.470127	152	46	7.395	24	380	11.3	1.083813	8.6	3.5	1.1	9	150	17	0.3	0.95	113	83.890909	69.648649	18.324561	37.40375	13.1	81.575554	F			N		0.264914	0	12.1365	0	-11.4014
2.750729	74	49	7.27	21	74	20.7	2.589361	14.4	3.4	1.7	3	307	80	0.5	0.833333	189	94.344828	87.851852	23.517241	36.81	13.8	53.79392	M			N		0	0	14.2265	0	-13.2265
3.131609	347.5	37	7.415	23.333333	197.5	12.54	3.1099	6.6	2.6	8	3	181.8	28	0.5	0.6	89	80.255319	64.63	18.697917	35.993182	14.95	63.170578	F			N		13.252	0	6.38649	0	-18.6385
2.66809	121	35	7.46	23	121	5.333333	0.5094	12.2	2.9	1.8	9	209	183	19.6	0.65	117	98.62963	89.538462	19.464286	36.752857	14	79.73853	M			N		0	0	20.9888	0	-19.9888
7.774468	294.5	31.5	7.5	25	371.25	9.9	0.64585	9.3	2.4	2.5	3	108.666667	29	3.7	1	105	67.896552	88.206897	13.28125	36.445	14.866667	50.543026	M			N		20.0657	0	0	0	-19.0657
35.040914	217	35.5	7.33	17	411	11.825	0.73	10.9	2	7.2	2	216.75	50	1.6	0.8	77	132.740741	73.586207	23.410714	38.159412	13.8	37.92836	F			N		13.6412	0	0.713452	0	-13.3546
9.39353	254	40.5	7.45	26.333333	343.5	20.7	2.583	7.3	2.6	1.3	6	334	23	0.4	0.5	85	79.961538	89.821429	17.903846	37.046667	35.25	66.657974	F			N		1.80976	0	7.20709	0	-8.01684
2.005914	225.5	39.5	7.36	22	292.25	21.866667	0.535	7.5	3.2	1.7	2	345.333333	219.333333	0.666667	1.1	131	100.041667	73.65	20.96	36.5	14.75	48.612522	F			N		7.0126	0	15.205	0	-21.2176
2.950486	30	34	7.39	18.333333	143.870128	11.8	2.19	8.1	3.366667	2	3	34	16	4.533333	1.533333	88	80.92	65.958333	19.64	36.43625	20.366667	42.910816	F			N		8.81211	2.03356	0	10.8457	-20.6913
7.024097	84	29	7.36	14.5	168	13.7	0.56	8.8	2.1	5.8	5	192	58	0.4	1.75	83	117	69.666667	26.5	38.357778	18	63.871223	F			N		7.88476	0	1.06775	0	-7.95251
5.928692	136.5	39.5	7.305	19	230	12.4	0.252	11.6	2.925415	2.7	4	162	16	0.4	1.533333	131	94.291667	77.695652	13.791667	36.52	14.866667	66.59078	M			N		0	0	20.1618	0	-19.1618
2.643299	94.5	32.5	7.28	14	236.25	21.833333	2.650188	10.5	3	5.2	0	131.166667	7116.25	2.2	1.9	184.5	111.541667	81.68	26.166667	35.783333	65.533333	43.396973	M			N		21.564	0	0	0	-20.564
6.997569	92.5	53.5	7.36	27.5	185	11	0.385	11.5	2.7	0.9	2	201	59	4.4	0.7	132	107.540541	92.337838	16.554054	37.825556	11.85	52.41616	M			N		3.00104	0	2.57232	0	-4.57336
2.083287	265	35	7.295	21	367.510549	5.15	-0.159725	7.55	2.9	0.8	7	155.5	6	0.4	1.066667	95	111.357143	70.346154	16.357143	37.547143	13.7	84.74663	F			N		10.5042	0	11.4963	0	-21.0005
6.687176	139.5	34.5	7.36	17.25	457.916667	20.35	0.57	10.6	3.5	5.4	2	123.5	46.5	0.2	0.55	86	75.375	86.733333	18.596154	36.899084	11.6	54.33615	F			N		10.7669	0	0	0	-9.76688
3.564433	375	34	7.385	19.5	550	9.9	0.671751	9.4	3.466667	1.5	0	341.333333	171	0.975	0.85	74	59.16	86.16	15	36.674286	18.75	49.2276	F			N		7.66368	0	0	0	-6.66368
6.561111	76.5	64.5	7.22	21.4	193.636364	4.4	0.81	14.9	3.9	5.5	0	232.5	100.5	0.433333	1.16	119	90.551724	68.314815	31.375	38.0675	11.95	33.512028	M			N		11.431	0	7.1177	0	-17.5487
4.817396	215	34	7.315	17	236.166667	13.342857	1.231523	8.8	3.366667	3.4	4	73.714286	47.333333	21.3	1.916667	138.5	97.926829	82.094595	22.821429	36.602308	20.842857	58.70939	M			N		7.6805	0	9.22698	0	-15.9075
6.199051	111.5	44	7.345	21.5	166.875	6.6	0.5159	8.8	3.9	3.044425	7	79.333333	54	6.6	1.2	159	77.714286	64.285714	18.883333	36.569091	28.7	60.127907	M			N		22.7454	0	0	0	-21.7454
7.450625	102	56.5	7.255	22.666667	115.75	21.833333	0.62	7.9	3.6	1.2	7	374.666667	18.666667	2.1	1.1	94	58.148148	66.76	18.462963	36.712	15.533333	75.15285	F			N		0	8.05302	11.7731	0	-18.8261
3.807083	217.5	40	7.3	20	435	8.477778	0.79	7.85	2.916667	4	3	79.888889	301	3.45	1.5	112.5	100.744186	85.666667	17.428571	37.466	18.244444	47.985596	M			N		10.5067	0	0.525337	0	-10.0321
2.534132	122.5	40	7.465	27	221.5	23.5	0.60115	9.7	2.6	0.9	5	149.25	46.5	4.55	3.25	131.5	101.181818	105.583333	20.534091	36.567778	13.75	44.794006	F			N		2.30191	0	6.37957	0	-7.68147
4.721574	43	46	7.34	22	122.857143	5.2	0.97	11.2	3.2	2.55234	1	212	27	2.3	0.7	87	56.2	74.5	17.326923	36.796667	12.1	32.278862	M			N		6.76681	0	0	0	-5.76681
5.114757	79.5	29	7.405	17.4	196.25	21.65	0.946667	7.8	2.3	7.9	11	184.833333	112.666667	8.4	1.24	183	94.176471	74.852941	21.285714	36.841538	16.4	58.964752	M			N		8.3712	0	9.22494	0	-16.5961
3.754896	230	36	7.435	23.5	472.083333	12.533333	0.44	11	4.3	3.5	5	145.333333	23	1	0.825	179.5	84.095238	83.272727	14.5	37.11	12.1	63.416485	M			N		14.9139	0	0	0	-13.9139
2.996817	101	41	7.46	28.333333	202	9.95	1.29	7.4	2.55	1.740444	3	165.5	100.5	0.2	0.7	70	74.24	72.76	22.553571	37.045	13.1	56.842724	M			N		0	0	10.5112	0	-9.51115
10.504653	83	37.5	7.48	28.5	138.333333	10.9	1.59	8.4	3.1	1	6	409	17	0.3	0.5	130	72.041667	88.478261	15.56	36.998	15.1	67.17405	M			N		2.2847	0	3.481	0	-4.7657
3.492292	111	34	7.39	20.333333	277.5	9.166667	1.12	11.8	3.4	0.8	1	193	25	1	0.733333	86	106.884615	83.958333	21.88	37.698571	13.8	38.996906	F			N		4.00883	0	16.0353	0	-19.0441
2.383484	108	43	7.37	22.5	222.956522	5.38	-0.201968	10.55	2.6	1.4	1	47.6	45	2.35	0.6	100.5	66.193548	67.366667	12.903226	36.991429	16.35	49.73671	M			N		6.54504	0	0	0	-5.54504
3.229398	91.5	42	7.14	10.25	280	8.95	1.6	9.6	2.5	6.6	2	150.75	47.5	0.25	1.75	178.5	77.625	68.87037	21.44	33.5	18.9	65.03715	M			N		11.1218	0	0	0	-10.1218
4.843646	108.5	38.5	7.475	28.5	177.5	12.6	3.51	10.3	2.65	3	8	171	14	1.9	1.6	110	78.166667	86.363636	10	37.188571	14.9	61.164494	M			N		0	0	2.47747	0	-1.47747
2.671748	143.5	40.5	7.29	18.666667	328.75	25.3	3.778846	8.9	2.2	1.4	6	432	14	0.1	1.266667	248	72.518519	63.431034	18.288462	36.862	79.34	84.09957	F			N		12.5636	0	1.96501	0	-13.5286
3.893623	205	36.5	7.38	20.333333	203	13.4	1.77	7.6	3.1	3.9	8	168.25	29	0.3	1.3	112.5	81.060606	67.322581	13.367647	36.764287	15.275	81.01356	F			N		14.1813	0	8.4754	0	-21.6567
5.840046	65.5	54.5	7.315	24.5	109.166667	12.3	0.781352	10.4	2.9	2.7	3	201	51	1.4	0.75	186.5	124.478261	71.604651	20.489362	38.192222	14.35	40.11242	F			N		10.6164	0	9.58897	0	-19.2053
2.801273	199	33	7.32	17	497.5	19.1	2.4752	11.9	2.3	2.8	8	226	759.333333	0.366667	3.266667	139	72.769231	55.16	18.115385	37.193333	35.433333	66.27083	F			N		17.1946	0	5.65219	0	-21.8468
7.510926	118	32.5	7.325	17	143	12.666667	0.54	11.6	3.053389	1.8	6	253.333333	8	0.8	1.125	122	105.724138	90.769231	19.833333	36.755714	12.6	87.826096	M			N		11.0239	0	2.26337	0	-12.2873
16.510521	191.5	61	7.26	25.666667	257	1.733333	0.446	7.2	2.1	2.5	3	31	106	5.35	0.4	139	91.823529	81.941176	18.319444	35.0075	11.9	56.740757	M			N		21.5226	0	0.656147	0	-21.1788
4.504745	180	39	7.29	19.25	272	23.04	3.206287	6.6	1.7	4.9	5	422.8	9	1	0.35	132.5	87.971429	68.875	18.6875	36.715625	16.575	73.248886	M			N		6.21567	0	3.7738	0	-8.98947
25.947419	139.5	43.5	7.415	27	196.644737	6.028571	-0.257819	5.6	2	4.6	5	82.714286	19	5.85	0.72	123	113	92.052632	16.5	36.501111	18.5375	51.787605	M			N		18.3332	0	3.15959	0	-20.4928
3.090914	76	35	7.45	22	217.142857	9.65	0.47	14.4	3.217861	2	8	242.5	20	0.8	0.966667	79	110.275862	105.142857	23.586207	36.611667	18.1	64.62156	M			N		0	3.23529	7.49509	0	-9.73038
9.176562	175.5	43	7.275	17.333333	351	7.9	0.2	7	4	2.9	10	16.333333	24.5	8.75	3.8	94	81.730769	75.692308	21.134615	36.145	23.85	72.691666	F			N		11.8781	0	0	0	-10.8781
3.828113	70	43.5	7.35	21.5	100	10.15	0.605959	7.5	3.7	3.6	8	51.25	13.5	19.3	0.75	119	101.88	56.37931	29.26	36.938571	38.65	57.450832	F			N		13.7492	0	3.64845	0	-16.3976
2.554248	129.5	37.5	7.43	23.25	333.333333	9.4	0.527829	9.9	2.5	1.8	2	56.666667	43	3.1	1.1	84.5	103.653846	78.066667	17.722222	36.91625	14.66	66.45592	F			N		9.39611	0	12.5281	0	-20.9243
4.14066	170	34	7.47	24.5	340	17.428571	0.55	5.8	2.900694	4.2	3	92	19	2.7	0.55	92	78	73.846154	21.746575	37.751538	20.566667	35.138573	F			N		4.59669	0	13.7659	0	-17.3626
5.048495	288.5	38.5	7.35	20	348.928571	10.22	1.09	8.2	2.969551	2.3	5	92.2	13	0.4	1.1	108	83.225806	82.032258	17.017857	36.046452	14.233333	70.38305	F			N		1.48559	0	18.2233	0	-18.7088
5.317894	106.5	58.5	7.26	22.625	243.25	14.472727	1.400505	9.05	2.3	7.7	4	175.818182	22	1.714286	1.15	175	117.553191	69.346939	24.725	37.918462	13.825	63.5996	M			N		6.20546	0	9.02613	0	-14.2316
3.454838	99	32	7.46	23	193.25	7.6	0.94	7.1	2.6	1.7	2	119.5	9	0.4	0.666667	144	82.296296	81.148148	22.357143	37.265	10.3	69.23362	M			N		16.1223	0	6.16527	0	-21.2876
3.904502	160	49.5	7.465	32	252.909356	13.142857	1.584	6.8	3	2.3	5	31.571429	159.666667	3.933333	1.485714	195	101.36	85.125	27.645833	37.97	18.6	61.54436	F			N		7.23951	0	12.8655	0	-19.105
2.553079	65	37.5	7.385	24	83.333333	12.525	1.104178	6.5	2.6	2.2	5	44	25	4.9	0.6	102	103.333333	67.208333	28.5	36.76125	22.2	64.955055	F			N		8.61705	0	3.36848	5.64025	-16.6258
2.283993	211.5	44	7.415	25.75	287.25	11.25	1.1834	8.6	2.768091	0.8	7	446.25	14	0.3	0.65	168	76.08	63.88	17.153846	36.976667	43.35	87.76035	F			N		14.266	0	6.12962	0	-19.3956
2.376435	210	40.5	7.435	26.5	274	4.316667	3.56	8.1	2.986524	1.1	6	61.714286	25	1.3	0.45	108.5	77.642857	83.107143	14	35.824167	14.92	59.583214	M			N		6.22782	0	2.60895	0	-7.83677
6.367789	255	35.5	7.28	16.333333	455.632653	14.128571	1.432557	6.15	2.4	8.4	4	108.142857	254.666667	0.933333	0.766667	136.5	96.177778	83.408333	20.255556	36.4155	18.557143	64.66334	F			N		13.4112	0	8.96177	0	-21.373
4.128449	291	32	7.325	15	479.5	43.866667	1.089	6.5	2.4	6.1	0	184	13	0.1	0.733333	178	77.53125	72.5	19.151515	37.048125	17.85	48.161427	F			N		23.2533	0	0	0	-22.2533
6.16912	214.5	37	7.34	18.4	536.25	7.44	0.6804	8.2	2.95	3.2	5	91.4	18	4.9	0.68	118.5	94.966667	72.166667	17.95	37.5375	20.46	51.29583	M			N		18.1549	0	0.648391	0	-17.8033
18.071019	88	47	7.36	22	220	13.9	1.540493	11	3	2	9	148	6	0.7	2.8	91	89.76	95.074074	19.714286	37.841667	14.1	80.65237	M			N		1.19252	0	3.19665	0	-3.38916
6.940926	119	24	7.395	14.333333	298.75	12.775	1.693333	6.8	2.7	2.7	3	104.5	22	0.2	1.5	122.5	119.326531	69.28	26.244898	37.863077	31.6	59.855927	M			N		6.9155	0	6.33921	0	-12.2547
3.90684	114	39	7.26	14.5	221	5.466667	-0.200475	12.5	3	15	6	71.833333	163	1.8	1.5	535	95.5	71.46875	24.5	37.05625	17.3	63.423946	M			N		13.8219	0	8.44672	0	-21.2686
2.851319	211	33.5	7.325	18.833333	400.757576	13.614286	2.33	7.9	2.2	5.9	1	125.714286	11.5	1	0.566667	121	106.4	68.172414	16.983333	37.321111	14.442857	30.92035	F			N		3.50715	0	0	0	-2.50715
3.928773	132	43.5	7.45	30.5	330	5.4	0.6708	6.7	3.2	1.5	11	174.5	7.5	0.6	0.65	42.5	76.076923	71.574074	19.982759	37.046923	16.65	84.44298	M			N		9.4177	0	12.7266	0	-21.1443
4.877269	149	32.5	7.36	15.5	319	11.2	1.96	17	2.942453	2	7	109	27.5	1.15	4.2	148	88.090909	80.066667	19.970588	36.778571	14.7	82.651596	M			N		7.40852	0	6.22616	0	-12.6347
3.712014	179.5	36	7.425	26.5	216	11.3	1.61035	10.45	2.4	5.1	6	185.333333	30.5	0.65	1.533333	122.5	91.709677	91.571429	17	35.613824	22.3	87.25009	M			N		3.77154	0	10.7938	0	-13.5653
2.654537	228.5	34	7.235	12	490	8.84	0.18	8.05	1.5	5.2	2	255.2	17.5	0.3	0.7	84	101	68.083333	18.119048	36.544444	20	58.82818	F			N		13.9384	0	0	0	-12.9384
3.163981	210.5	56	7.245	22	221.428571	8.5	0.442205	11.55	3.2	4.5	7	120	11.5	0.4	1.55	118.5	92.322581	81.233333	14.935484	36.823333	14.95	71.148766	M			N		0	0	12.2051	0	-11.2051
2.172049	145.5	35.5	7.38	20.857143	180	12.4875	1.060447	12.45	3.257143	3.9	6	139.5	514.285714	0.742857	0.657143	127	97.896552	95.321429	17.366667	37	12.825	57.344055	M			N		11.9703	0	10.5891	0	-21.5593
8.924873	80.5	35.5	7.365	18	193.889163	65.628571	0	8.1	1.8	4.6	10	109.428571	26	3.8	1.3	97	96.32	74.9375	17.16	36.696667	28.9	80.07679	F			N		0	0	15.806	0	-14.806
2.627708	35	34	7.34	16.5	150.755177	21.266667	0.95	8	3.1	3.5	7	370.333333	65.5	4.9	1.6	133	92.576923	85.956522	23.307692	36.853333	21.2	72.49556	F			N
2.181979	246	37.5	7.34	20.333333	341	15.3	1.72	7.65	4	9.3	7	135.25	35	0.6	1.4	120.5	91.074074	77.87037	16.732143	36.586667	14.375	70.74344	M			N		2.88729	0	16.9494	0	-18.8367
4.414213	219	44	7.36	22	269.166667	6.84	1.855267	10.5	2.2	4.1	4	92	15	0.6	0.5	109	65.368421	100.974359	19.916667	36.731202	18.675	64.29586	F			N		16.9037	0	5.29728	0	-21.201
9.385833	245.5	33	7.475	22.333333	373.833333	10.933333	0.465	9.2	3.030672	1.6	5	234	14.5	0.7	1.066667	94	95.821429	87.588235	19.446429	37.951429	12.5	66.35507	F			N		3.83557	0	7.77768	0	-10.6132
19.658542	59	39.5	7.375	22	134.166667	7.35	1.66	9.5	2	1.8	2	164	283	1.6	0.833333	104	74.352941	73.685714	27.471429	37.26	14.25	58.277412	M			N		6.41367	0	0	0	-5.41367
5.796146	152.5	35	7.39	21.333333	331.5	7.025	0.015146	9.5	2.7	1.1	3	97.5	24.5	1.35	0.9	120.5	85.684211	75.052632	20	37.412222	14.05	48.306343	M			N		0	0	13.5147	0	-12.5147
10.49478	106.5	36.5	7.445	24.25	266.25	15.76	0.63	10.9	3.6	2.4	3	202.2	20	2.5	1.22	170	77.027027	79.810811	19.5	37.396	14.2	62.26906	M			N		20.2005	0	0	0	-19.2005
7.550347	177.5	16.5	7.495	12.5	377	24.083333	1.395	7.6	4.4	2.6	3	107.333333	19.5	45.45	1.6	100	112.896552	65.407407	18.12069	37.643333	24.125	47.007896	F			N		13.1672	0	1.28692	0	-13.4541
4.080972	61	35	7.41	20.666667	174.288281	5.1	0.47	7.4	2.4	1.7	8	25.8	20	1.1	0.766667	90	76.48	68.702703	21.08	37.138333	16.08	68.7796	M			N		0	0	17.5408	0	-16.5408
8.606435	139.5	36.5	7.235	14.333333	169.166667	13.5	0.27	8.9	2.4	2.1	2	27.666667	56.5	1.1	2.533333	89.5	111.310345	73.103448	29.344828	37.743636	12.15	64.17785	F			N		5.69341	0	3.021	0	-7.71441
5.602801	162.5	36.5	7.37	20.5	249	6.7625	2.37	8.15	2.45	1	7	174.625	38.5	1.05	0.825	90	58.344828	66.232143	13.903226	37.341429	13.15	71.19991	M			N		10.1735	0	5.48238	0	-14.6559
9.098785	206.5	40	7.295	18.166667	257	8.983333	1.13	9.6	3.2	6.5	6	112.416667	2286.833333	5.6	0.933333	136.5	89.62963	86.192308	20.732143	36.72	15.992308	60.16381	M			N		8.46267	0	1.20895	0	-8.67162
17.237315	119.5	31	7.47	21	234	12.25	1.22739	10.6	3.1	1.2	6	182.666667	23.5	1.4	0.7	125	71.333333	83	18.689655	36.808571	14.6	70.423035	F			N		5.0762	0	4.75519	0	-8.83138
9.736956	124	33	7.5	24	310	11.65	0.93	14.5	4.45	1.728017	3	215.5	32	0.8	0.7	117	81.8	104.166667	17.019231	38.175	12	43.76389	M			N		0.410806	0	1.64322	0	-1.05403
2.561609	136.5	48	7.255	23.25	332.5	14.2	1.087691	12.35	3	4.4	0	159.714286	321.5	0.85	1.125	117	109.9	86.272727	17.214286	37.512	12.88	25.879562	M			N		7.80759	0	6.50633	0	-13.3139
3.26581	202	35	7.36	15.666667	533.75	19.4375	2.45363	7.65	2.15	8.4	6	107.625	344.2	1.56	1.05	179.5	87.65	79.525	19.034884	36.693571	17.257143	63.26161	M			N		7.45604	0	0	0	-6.45604
4.488484	221	36.5	7.305	16.5	232	10.9125	0.64	6.1	3.233333	6.3	10	77.666667	36.666667	9.666667	1.775	104	85.347826	84.2	16.791667	34.2	17.433333	68.19811	M			N		7.18134	0	0.48643	0	-6.66777
2.05816	241.5	40	7.325	21	382.75	14.466667	0.813	11.8	3.059074	3.9	6	146.666667	68	1.8	0.7	119.5	64	91.129032	14.28125	35.977	13.95	84.16017	F			N		7.77393	0	14.0903	0	-20.8642
5.778993	103	43	7.4	21	257.5	17.45	0.382	11.85	2.7	1.5	8	140.5	54	1.1	0.7	107	90.730769	73.2	26.192308	36.981111	37.5	84.28924	F			N		0	0	12.9953	0	-11.9953
4.972894	158	38	7.52	27	395	14.333333	0.568	7.5	2.8	2.168866	1	297	18	2.5	0.35	125	103.736842	93.473684	16.144737	36.3315	16.95	49.433834	F			N		16.915	0	6.00924	0	-21.9243
4.044664	206.5	45.5	7.475	29	262	20.55	1.44	7	2.737907	1.7	5	227	47	1.35	1.1	94	105	60.636364	21.391304	36.76	33.7	79.51396	F			N		10.3841	0	10.3841	0	-19.7681
2.417616	187	27.5	7.315	13.666667	205	17.64	1.17	9.5	2.4	10.6	5	126.4	35.666667	3.3	1.366667	93	78.35	72.827586	19.340909	37.65875	21.966667	60.969692	M			N		11.4851	0	2.99193	0	-13.4771
2.779688	127.5	56	7.185	20.5	127.5	26.65	1.18	11.9	3.4	2.7	1	286	120	0.4	0.75	104	91.32	81.869565	17.365385	36.924286	13.8	19.815132	F			N		4.28705	0	0	0	-3.28705
5.731215	65.5	30.5	7.32	14.6	130	23.88	0.9	7.25	2.818198	3.8	6	402.8	58	0.5	2	186	84.321429	68.413793	17.803571	36.89	12.4	83.708954	M			N		0	0	12.525	4.74885	-16.2738
3.811354	120.5	40.5	7.565	30.666667	123.5	7.55	0.79	10	3.6	0.9	1	209.5	95.5	1.6	0.733333	77	86.92	75.4	26.6	38.163333	14.8	28.942114	F			N		17.5791	0	3.93561	1.31187	-21.8265
12.486331	133	37.5	7.29	16.5	278.75	27.225	0.29	7.45	2.926984	11.4	7	445	7	0.7	1.875	200.5	87.4	77.30303	23.362069	37.46	14.1	55.294453	M			N		4.08447	0	0	0	-3.08447
2.110081	264	40.5	7.38	23	305.5	9.166667	1.3432	7.2	2.5	2.3	4	187	12	0.2	4.05	60.5	81.666667	76.648148	15.75	36.864767	17.75	69.211754	M			N		10.9001	0	8.53048	0	-18.4305
5.877442	164	32	7.365	19.25	378	13.666667	0.92	15.3	2.7	7.4	0	297	28.333333	0.666667	0.775	154	126.555556	107.677419	25.074074	37.387143	14.05	35.497402	M			N
15.850289	92	30	7.4	17.25	230	12.033333	1.01	6.7	2.8	2.263886	7	139.333333	10	0.3	2.475	98.5	61.653846	70.923077	17.196429	36.7875	14.8	42.86706	F			N		10.9146	0	3.2807	0	-13.1953
4.812697	109	26	7.285	15	218.5	17	0.7593	9	2.5	13.2	5	160.5	64	5.1	1.2	152	112.192982	71.032258	21.372881	36.35	21.133333	52.859077	F			N		19.3689	0	2.34449	0	-20.7134
12.372431	98.5	42	7.4	24.333333	220.714286	21	1.36	10	3.15	1.9	1	98	65	0.25	0.933333	81	88.275	82.365854	15.109756	35.79	12.466667	50.47118	F			N		0	0	7.67836	0	-6.67836
16.020694	102.5	40.5	7.405	23.5	205	9.85	0.745535	13.4	4.4	2	5	170.333333	17	0.9	0.85	157	73.166667	81.333333	16.673077	37.5	12.45	67.37536	M			N		0.368274	0	5.06428	1.48974	-5.9223
2.510023	271.5	39	7.41	23	362.5	10.9	1.6432	8.05	3.2	2	3	149	18	3.9	0.666667	87.5	82.678571	71.85	16.166667	36.135714	14.175	76.3087	M			N		3.18722	0	6.77285	0	-8.96007
2.37353	188.5	38.5	7.35	19.666667	296.5	10.9625	0.54	8.65	3.466667	4.3	9	84.625	262.5	3.5	1.483333	111	66.676471	87.588235	17.625	36.590014	17.05	67.33289	M			N		13.9033	0	3.37051	0	-16.2738
4.191424	86.5	27	7.285	14.666667	93	14.05	1.407268	9.6	2.7	7.1	6	197.5	200	19.4	0.766667	59.5	111.4	72.807692	32.56	36.465	18.5	71.40456	F			N		1.43149	0	13.8616	0	-14.2931
3.163403	265	25	7.59	27.5	265	17.95	1.015	12.1	2.8	1.8	9	197	57.5	10.65	0.9	179	77.458333	77.64	17.185185	36.334286	15.95	66.243286	M			N		12.8448	0	0	0	-11.8448
2.560313	322.5	31.5	7.49	21.8	479.25	5.36	0.9039	7.7	3.033333	0.8	5	39.8	23.75	0.766667	0.88	83	87.481481	91.52	16.5	36.667273	13.6	47.047287	M			N		9.45848	0	0	0	-8.45848
4.624699	446	47	7.43	28	446	9.675	1.2862	8.4	1.9	3.785988	6	69	64	7.9	0.6	144	125.478261	96.586957	19.4375	37.27125	17.3	43.218987	M			N		18.7147	0	0	0	-17.7147
4.357477	334	40.5	7.38	21.2	452.5	15.3	1.088	13	3.1	1.8	3	330.75	70	1.85	4.166667	222.5	100.4	93.3	29.714286	36.516667	13.15	63.618973	M			N		18.3592	0	0	0	-17.3592
2.527037	226.5	44.5	7.32	21	268.75	15.566667	1.489091	7.35	2.2	3.5	4	318.666667	12	0.3	2.8375	315.5	114	71.403846	21.553571	37.591667	13.6	46.687508	M			N		3.16576	0	0	0	-2.16576
3.080312	126	37	7.43	22	420	22.2	2.878594	13.9	4.5	1.1	0	330	22	0.6	1.3	105	68.130435	97.181818	18.020833	37.205	11.8	40.8308	F			N		7.51547	0	3.57107	0	-10.0865
3.545694	277	52.5	7.26	20.25	417	14.775	1.781895	8.2	2.6	5.1	7	206.5	30	0.9	1.625	102.5	84.888889	70.576923	18.62069	37.332857	28.7	87.98189	M			N		9.68781	0	13.5375	0	-22.2254
3.784618	177	39	7.225	20.333333	127	10.8	0.889793	11.3	4.6	17.4	8	164	34.5	0.866667	0.966667	120.5	72.678571	70.931034	16.583333	36.961429	14.966667	62.73025	M			N		10.9742	0	11.7801	0	-21.7544
2.068414	209	49	7.35	26.333333	332.75	16.2	3.95	15.5	4.4	2.3	4	323	30	0.4	1.933333	150	86.678161	80.802198	17.164773	37.549444	13.4	66.108376	M			N		21.7558	0	0	0	-20.7558
2.782199	250.5	34	7.425	22.333333	314	10.15	1.08	11.9	2.85	4.5	3	85	80	1.9	1.1	182	121.851852	97.125	21.259259	37.495	17.966667	52.985367	F			N		18.3308	0	1.43771	0	-18.7685
3.182708	163	37	7.41	20.25	326	6.15	0.006841	9.95	2.9	2.3	5	111.75	53	6	0.825	129.5	69.884615	85.25	16.333333	36.492857	18.6	59.963814	M			N		22.994	0	0	0	-21.994
5.688669	71	33	7.39	21	177.5	16.82	0.84185	7.7	4.4	2.5	8	46	21.5	3.2	1.9	180	91.241379	82.888889	27.586207	36.682857	21.533333	64.59951	M			N		17.7458	0	5.05391	0	-21.7997
15.171574	225.5	33	7.345	19	322.5	23.733333	3.127095	15.35	3.5	3.7	2	228	133	0.3	0.875	110	80.038462	95.884615	27.089286	35.28	11.15	42.100807	M			N		6.66707	0	2.63651	0	-8.30358
4.717269	207	57	7.34	26.25	330.285714	18.9	1.06	7.6	2.7	0.9	0	436	7	0.896361	0.625	122	78.153846	81.307692	22.944444	37.245714	13.9	34.46663	F			N		14.4611	0	2.54384	2.86183	-18.8667
4.376215	149.5	47	7.385	25	203.5	5.833333	0.9553	9.4	2.900248	1.6	6	118	10	0.4	7.45	93	67.333333	75.26087	21.98	37.49375	15.333333	65.389015	M			N		9.30027	0	12.3394	0	-20.6397
2.815532	120	35	7.435	23.75	240	13.366667	1.205294	11.5	3.1	3.1	5	232.333333	43	0.4	2.05	154	74.346154	82.923077	20.692308	38.141429	13	42.218235	M			N		22.0207	0	0	0	-21.0207
2.309873	84	45.5	7.22	17.75	168	5.35	0.5236	8.4	3.25	0.9	5	42.666667	17.5	6.75	2.3	126	107.695652	79.636364	18.456522	36.896667	14.266667	47.459454	M			N		19.4816	0	0	0	-18.4816
2.147697	101	49	7.36	26	252.5	16.6	0.86	7.8	2.962505	1.5	1	651.5	64	0.5	0.85	96	101.208333	80.648148	14.375	37.698571	14.7	55.374405	M			N		0	0	17.2278	0	-16.2278
3.016076	223.5	36.5	7.4	23.75	163.125	8.25	1.4526	7.8	3.032302	3.5	3	172.75	292.666667	1.9	1.125	136.5	116.551724	87.7	23.5625	36.829286	13.56	65.36597	M			N		13.5938	0	9.50462	0	-22.0984
3.350845	143	33.5	7.395	19	334.5	14.9	0.805	10	2.75	3.7	3	332.5	52	1.25	1.133333	149	84.608696	76.5	14.4375	36.97108	17.666667	59.357616	F			N		22.6808	0	0	0	-21.6808
2.568993	154.5	47	7.35	22	237.5	14.7	1.73697	11.1	3.3	1.7	7	199	16	0.6	1.35	179	82.36	87.829268	20.461538	37.949	14.75	82.669495	M			N
2.061562	108	41	7.32	18	270	13.32	1.387005	8.9	3.45	0.9	8	202.2	26.5	1.25	0.65	91	74.73913	77.521739	17.083333	36.656667	10.6	66.92641	F			N		10.1137	0	7.27604	0	-16.3897
3.469144	182	38	7.44	23.5	364	10.625	0.56	7.2	3.7	2.183942	4	209.5	21	0.9	0.55	106	62.166667	76.821429	15.483871	36.83375	12.15	59.963688	M			N		18.3859	0	1.62384	0	-19.0097
3.207488	208	32.5	7.355	20	278.5	10.588889	0.800839	5.9	2.84	9	5	44.3	272.4	1.84	1.2	128.5	92.037037	77	16.821429	37.144	20.185714	66.68332	M			N		7.7475	0	8.10603	0	-14.8535
2.082755	271.5	39	7.34	18.666667	297.5	10.7	0.950937	7.2	2.35	1.4	4	132.5	19	0.45	2.233333	80	85.111111	67.775862	16.314815	36.430455	13.666667	79.62233	M			N		7.202	0	1.4404	0	-7.6424
10.818322	136	37	7.27	18	340	19.733333	1.4	10	2.890019	0.8	3	291.333333	10	0.3	1.3	171	114.521739	73.75	17.173077	37.860714	12.9	53.793488	M			N		1.2941	0	2.16608	0	-2.46018
4.434132	160	31.5	7.26	12.666667	212	18.828571	2.356962	5.3	2.25	2.1	5	182.833333	20.666667	23.666667	2	127	64.6	78.769231	16.307692	36.061111	19.885714	53.272003	M			N		6.55521	0	0	0	-5.55521
2.619074	114	31.5	7.275	13.6	227.083333	0.1	-1.10674	6.8	3.1	5	7	14.4	1278	4.466667	2.08	93	87.289474	73.686275	25.78	36.893636	16.65	72.08391	M			N		1.52726	0	3.71633	0	-4.24358
2.334931	228	37.5	7.295	16.666667	263	17.94	2.3	6.6	2.783028	5.9	9	149.4	15	0.4	0.933333	60	82.212121	65	18.071429	35.836667	14.625	81.57755	F			N		6.85245	0	5.71038	0	-11.5628
2.278738	152.5	36.5	7.405	23	267.321429	14.5	0.98375	7.55	3.010525	1.4	6	288.666667	17	0.4	1.4	151.5	62.318182	86.240741	17.288462	36.18	14.15	77.73052	F			N		7.59924	0	0	0	-6.59924
5.221806	245.5	43.5	7.33	19.5	468	6.55	0.6354	8.45	2.847505	1.2	6	114	123	4.5	0.85	116	71.258065	70.183333	17.453125	37.142	15.66	63.0416	M			N		10.287	0	1.96931	0	-11.2563
2.243067	199	37.5	7.445	23	214.5	18.5	1.5456	7.95	2.905764	2.3	4	118	15	0.8	1.15	110	72.805556	76.777778	17.722222	36.345714	22.633333	86.28557	F			N		3.49224	0	6.76158	0	-9.25382
3.381586	224	44.5	7.41	27.666667	446	5.35	0.968	7.8	4.6	1.8	2	156.5	26	0.6	0.4	93	87.310345	76.121212	15.467742	36.923333	11.95	62.065254	F			N		1.18781	0	17.7382	0	-17.926
8.139699	178	54	7.335	26.5	270	14.2	0.994	13.5	2.65	2	4	144	362	3.4	0.95	214.5	90.730769	70.637931	16.074074	36.189	28.166667	67.343735	M			N		22.9022	0	0	0	-21.9022
6.627303	149	41.5	7.39	24.333333	280.068966	17.833333	1.957577	10.6	2.3	1.7	5	157.5	40.5	4.35	1.1	155.5	112.034483	103.903226	16.916667	37.005	16.525	51.16498	M			N		5.73386	0	0.905346	0	-5.6392
2.107604	122	35	7.47	24	348.571429	8.86	0.640152	5.9	2.2	1.6	15	92.4	10.666667	2.033333	1.175	136	67.357143	70.038462	16.433333	36.67375	18.54	74.63704	F			N		8.51678	0	0	0	-7.51678
6.212384	202	30.5	7.295	13.8	240	16.12	1.1392	9.5	2.75	9	4	95.4	73	7.5	0.78	176	107.230769	80.537037	24.12963	36.628	17.16	51.48459	F			N		11.469	0	11.7105	0	-22.1795
9.633912	176	36	7.335	16.833333	390	8.95	0.149826	8.55	3.9	1.8	4	128.666667	108.4	44.32	1.333333	72	105.848485	63.529412	18.612903	37.866667	18.8	29.869846	M			N		6.2453	0	5.82145	0	-11.0667
2.281771	85.5	35	7.38	19.333333	101.571429	9.95	0.71	10.2	3.2	1.2	10	183	37.5	1.1	2.1	84.5	89.636364	81.52381	25.409091	37.046667	12.45	83.77835	M			N		0	0	16.6537	0	-15.6537
2.469873	96.5	47	7.26	17.4	160.833333	3.36	0.66	7.4	2.3	1	6	63	20	5.45	2.14	86.5	90.386667	82.314286	19.236842	36.643333	16.9	64.51837	M			N		14.7848	0	7.0179	0	-20.8027
3.478785	203.5	37	7.36	19.666667	508.75	12.355556	1.147999	8.85	3.116667	6.9	9	117.555556	341.166667	2.25	1.2	120.5	81.846154	65.56	16.75	37.526667	13.433333	63.254314	M			N		0	0	9.19861	0	-8.19861
4.917431	102	41	7.38	24.333333	204	15	1.48332	13.8	2.8	3.2	1	166	67	0.85	1.1	97	96.4	80.68	15.26	37.221429	11.3	50.267616	M			N		2.23694	0	0.813433	0	-2.05037
4.041354	219	41	7.365	22.666667	234.333333	7.94	0.324	5.8	2.1	4.6	4	148	47	1.1	0.6	130	99.754386	75.153226	16.525862	37.051078	16.857143	66.130486	F			N		13.1144	0	9.40279	0	-21.5172
2.17978	195.5	36.5	7.39	23	259	8.3	1.0988	8.8	4.3	2.2	3	161.25	26	0.5	0.733333	104	80.448276	68.4	15.793103	36.902607	14.2	77.55047	M			N		7.79895	0	0.917524	0	-7.71648
2.56941	155	44	7.41	26.75	387.5	1.35	0.49	7.2	3.2	1.6	4	20.25	17	1.2	0.525	176	95.114286	76.787879	22.628571	36.92	16	62.026546	F			N		13.2326	0	1.34272	0	-13.5753
3.816204	307	36.5	7.35	20.333333	408	12.4	0.4968	7.05	3.3	5.6	4	181.75	722.333333	4.066667	1.666667	87.5	57.914286	75.8	16.319444	35.958182	26.275	76.4674	M			N		4.41975	0	14.5913	0	-18.011
2.125313	197	50.5	7.355	24.5	301	13.05	0.922764	10.35	2.6	1.7	0	334	31	0.6	0.45	103	127.314286	81.114286	16.111111	37.983333	15.175	41.698837	F			N		10.5083	0	5.64623	0	-15.1545
14.296563	97	31	7.26	13.666667	242.5	15.4	0.51	6.9	2.1	0.8	2	666.333333	16	0.2	4.033333	93	77.416667	75.5	27.708333	37.14375	15	69.32495	M			N		1.81862	0	0	0	-0.818619
16.921725	244.5	41	7.435	25	320	2.166667	0.18	6.3	3.5	1.6	11	30	21	1.8	0.65	112	88.32	89.12069	20.78	37.3325	12.6	65.8015	M			N		1.77287	0	2.42292	0	-3.19579
6.812431	67	39.5	7.505	26.666667	90	11.6	1.226604	9.3	2.8	1.1	6	115	44	1.65	3.466667	90	70.115385	60.6	19.981481	35.855714	16.5	85.37026	M			N		23.4155	0	0	0	-22.4155
4.166169	126.5	36.5	7.38	20.25	162	16.9	0.66	14.7	3.5	1.8	1	115	73	0.3	4.25	93	81.6	96.96	22.346154	37.050833	11.8	46.448513	M			N		14.4017	0	0	0	-13.4017
4.196979	298	40	7.3	19.666667	298	8.866667	0.736	8.6	3.2	4.575049	12	194.333333	39.5	1.7	0.8	128	110.115385	84.48	18.192308	36.805714	14.1	62.006912	M			N		19.0613	0	1.90613	0	-19.9675
15.056424	204	46.5	7.315	20.25	425	10.88	1.8376	9.1	3.4	1.6	6	87.6	19	0.9	1.175	169	96.76	72.416667	16.5	35.864286	19.95	68.4497	F			N		7.15752	0	0.265667	0	-6.42319
16.004861	119	39	7.4	21.666667	315.535714	15.75	1.47	13.2	3.7	0.6	8	145.5	12	0.7	1.7	104	67.043478	86.956522	14.520833	37.176667	10.9	70.22462	M			N		0.62481	0	12.6212	0	-12.246
7.626157	241.5	90	7.2	27	133.5	15.7	0.875	10.7	2.967101	2	3	240.666667	40	0.7	1.1	160.5	67.304348	81	26.391304	36.6675	16.6	53.427628	M			N		23.3407	0	0	0	-22.3407
5.8925	128	35	7.275	15	155.5	15.166667	0.95	12.25	3.5	4.1	6	144.75	66	0.85	1.825	93.5	95.041667	77.230769	19.1	37.564286	15.05	82.72173	M			N		1.69707	0	9.3339	0	-10.031
5.025498	82	45.5	7.36	27	174	32.7	0.4743	12.6	2	2.3	6	290.5	36	1.7	1.7	83	113.978261	66.422222	20.644444	36.484286	26.2	83.8672	M			N		0	0	13.332	0	-12.332
11.619155	143	25.5	7.52	22.5	385.416667	2.8	0.096	7.6	2.984786	3	5	85.666667	46	2.8	1.1	186	70.423077	83.269231	13.222222	36.166875	20.4	66.51366	M	1		Y	0.086065	23.3695	0	0	0	-22.3695
9.424363	269	44	7.235	18.5	342	6.675	5.59	5.75	3.022421	16.6	1	65.375	433.666667	1.133333	1.6375	95	124.909091	85.958333	24	36.525	20.225	48.192978	F	1		Y	0.106108	9.93347	0	0	0	-8.93347
6.160787	85.5	35.5	7.35	17.5	213.75	8.6	1.2496	10.7	3.25	1.3	7	289.5	23.5	1.35	3.5	71	113.214286	77.821429	19.267857	37.302	26.15	67.5521	M	1		Y	0.162317	9.90133	0	1.29854	0	-10.1999
5.86772	183.5	35	7.365	21.75	151.75	17.8	3.7136	10.2	3.55	9.4	4	151.6	24.5	0.7	1	124	92.857143	71.52381	20.095238	36.933333	12.95	77.56896	M	1		Y	0.170424	14.486	0	5.45357	0	-18.9396
5.33338	200.5	39.5	7.345	21.5	386	9.25	0.795	10.35	2.9	3.6	10	101.714286	520	0.4	0.675	159.5	83.538462	83.5	17.068966	36.419091	11.7	75.73247	F	1		Y	0.187498	0.562495	0	20.2498	0	-19.8123
5.279444	341	41.5	7.265	17.333333	471.25	29.628571	1.5	7.1	2.7	1.4	12	556.571429	6	0.45	2	168	49.869565	68.923077	17.44	36.55375	15.45	80.03188	M	1		Y	0.189414	12.0814	0	2.27297	0	-13.3544
5.029063	215.5	36.5	7.3	18.666667	373.333333	17.9	0.798	6.5	2.35	1.4	3	301.5	18.5	0.95	6.466667	121.5	53.357143	71.909091	16.672414	35.891875	14.566667	71.66798	M	1		Y	0.198844	8.05319	0	3.35052	0	-10.4037
4.922847	108	30	7.43	19	231.686506	16.225	1.218	9	2.566667	3.8	3	94.75	2788.5	4.675	1.05	52.5	93.882353	99.90625	20.088235	36.944444	37.85	38.881382	F	1		Y	0.203134	9.95359	0	9.24262	0	-18.1962
4.72338	171	39.5	7.25	15.666667	213.75	9.933333	0.363	9.5	2.7	1.4	0	115	127.666667	2.4	0.733333	100	127.166667	66.142857	23.428571	38.53	16.6	47.171947	F	1		Y	0.211713	0.99505	0	0	0	0.00494985
4.698148	146	30.5	7.2	9.75	405	18.65	1.644	7.6	2.9	1.8	14	563.5	101	39.9	9.525	102	77.291667	77.826087	20.87037	36.584	29.1	62.156105	M	1		Y	0.21285	10.0039	0	0	0	-9.00394
9.196597	173.5	44	7.32	22	263.166667	22.433333	4.20135	11.4	4.6	1.1	9	426	23	0.4	0.866667	110	85.64	72.576923	22	37.62625	13.966667	60.414616	M	2		Y	0.217472	12.7583	0	8.09176	0	-19.8501
4.511921	327.5	41.5	7.375	23	461.666667	15.4	2.047	10.6	3.466667	3.2	1	232	85	0.5	0.55	141	76.307692	91.185185	19.428571	37.30375	13.366667	53.624744	M	1		Y	0.221635	21.1181	0	0	0	-20.1181
3.759271	122	40	7.43	27	305	7.15	0.8625	11.1	3.4	2.313248	1	99.5	16	0.4	1.5	106	71.12	71.24	20.02	36.895714	12.8	39.416325	M	1		Y	0.266009	16.2266	0	5.80343	0	-21.03
18.429792	78.5	42.5	7.205	21.2	82.875	1.225	-1.120368	11.1	2.7	5.1	3	54.8	570.5	1.6	1.82	106	96.142857	83.107143	29.178571	36.455	17.04	47.873745	M	5		Y	0.2713	22.4446	0	0	0	-21.4446
3.45706	156.5	30	7.56	23.5	370.857143	5.475	0.91	6.3	3.1	2.8	7	182.25	18	0.2	0.8	134	79.52	76.32	21.942308	37.035556	15.7	65.687	F	1		Y	0.289263	19.3806	0	1.44632	0	-19.8269
6.660671	200.5	33.5	7.395	23.5	401	28.1	2.128	11.8	2.4	1.9	5	54.333333	58	0.4	1.25	156.5	61.810811	73.333333	22.418919	38.35	14.45	56.12798	M	2		Y	0.30027	21.4693	0	0	0	-20.4693
9.763021	302.5	25	7.255	13	394	27.2	3.98179	13.3	2.3	1.5	7	268	166	0.6	3.6	116	103.703704	84.814815	16.296296	36.1	24.6	80.90908	F	3		Y	0.307282	16.5983	0	4.86359	0	-20.4619
9.429433	215.5	88	7.225	27.5	259	9.5	0.8645	7.55	2.719209	1	8	157.5	12	0.4	4.15	94	80.307692	59.16	18.5	37.574444	14.25	85.06904	F	3		Y	0.318153	8.82874	0	13.1485	0	-20.9773
2.998009	195.5	45	7.33	22.166667	230	12.95	1.201657	8.25	2.8	6.8	2	165.166667	32	4.2	0.75	120.5	97.741935	72.532258	21.318182	37.204167	13.4	64.25628	M	1		Y	0.333555	16.5332	0	5.14786	0	-20.6811
2.871377	90	39.5	7.37	22	225	10.7	1.59	8.2	3.6	0.7	5	231	31	0.2	1.133333	96	91.1875	78.193548	17.375	37.294286	10.7	77.6618	M	1		Y	0.348265	9.40315	0	1.21893	0	-9.62208
2.858264	85	32	7.43	21.333333	170	17.15	1.146667	8.1	2.4	1.4	5	140.25	199	0.8	0.6	154	71.962963	68.576923	19.888889	37.261429	19.4	73.12295	F	1		Y	0.349863	13.9945	0	8.74657	0	-21.7411
8.149722	139.5	34.5	7.185	13	360	7.333333	0.24207	8.7	2.25	1.4	4	83.666667	7.5	0.2	4.85	76	60.885714	73.638889	18.689189	35.98	15.633333	56.858128	M	3		Y	0.368111	16.8002	0	3.99196	0	-19.7921
5.387269	97	36.5	7.3	17.333333	157	9.133333	0.852	7.45	2.2	2.3	4	326.333333	13	0.9	0.833333	92.5	92.208333	67.321429	20.451613	36.878333	26.1	86.393166	F	2		Y	0.371246	21.3466	0	0.742491	0	-21.0891
5.140845	259	32.5	7.43	19	375.666667	19.5	0.74	13.1	4.1	2.597576	6	124	16	0.6	1.1	167	75.518519	72.592593	21.37037	37.375	10.2	73.60689	M	2		Y	0.389041	1.16712	0	0	0	-0.167123
5.115336	226	37	7.31	18.6	400.294118	12.233333	1.07	12.1	3.8	5.4	5	195.666667	113.5	0.2	0.86	114	65.88	75.592593	17.403846	34.6	10.75	72.74748	M	2		Y	0.390981	10.361	0	0	0	-9.361
2.50853	279.5	42	7.305	20.25	259.5	21.4	15.0252	8.3	2.897238	3.6	9	121	54	0.6	1.825	125	70.407407	75.62069	18.615385	36.555714	15.233333	78.683334	M	1		Y	0.39864	2.55794	0	5.8135	0	-7.37144
7.222917	75	75.5	7.345	32	184.25	8.133333	1.0511	8.6	2.75	2.5	2	55.666667	34	6.75	1.3	92	85.142857	70.642857	19.965517	36.937143	27	57.783863	M	3		Y	0.415345	20.075	0	0	0	-19.075
11.936088	110.5	28	7.4	18	198	16	2.1248	10.7	2.75	4.2	4	126.5	11.5	0.85	3.1	115.5	124.884615	80.833333	25.913793	36.63	16.65	66.055336	M	5		Y	0.418898	11.0589	0	9.88599	1.00535	-20.9502
4.456007	124.5	44	7.335	22.333333	351	10.6	0	12.6	2.899306	2.2	2	96	32	4.3	2.566667	85	91.678571	74.803571	24.883333	38.5015	18.2	57.622555	M	2		Y	0.448832	15.2603	0	0	0	-14.2603
6.611562	210	39	7.295	17.4	367.25	8.588889	0.39	5.45	3	8.2	6	113.555556	25	1.75	0.66	139.5	84.310345	75.898305	17.79661	36.846364	15.128571	86.31486	F	3		Y	0.453751	7.26001	0	0	0	-6.26001
8.459606	236.5	44	7.32	20.666667	204	18.875	0.81	7.9	2.978051	7	5	75.4	31	1.5	0.633333	144	90.153846	83.038462	22.351852	37.724	16.875	74.618195	M	4		Y	0.472835	1.88543	0	14.5889	0	-15.4744
2.111933	89	36	7.145	10.4	104.375	18.666667	1.515	12.4	2.2	14.5	0	256	690	0.6	2.3	365	90.433333	68.973684	26.725806	34.04	13.25	39.33513	M	1		Y	0.4735	21.781	0	0	0	-20.781
2.093183	111	30	7.425	18	256.666667	16.625	0.31	8.95	1.65	6.7	14	223.75	13.25	1.25	2	60.5	92.139241	60.402778	24.455128	36.406667	37.275	69.860596	M	1		Y	0.477741	10.9881	0	0	0	-9.98805
4.173715	154	40	7.42	26.666667	308	11.9	0.402	10.2	2.2	1.4	2	91.5	101.5	2.15	0.6	84	116.32	74.4	20.44	38.296667	15.3	41.2157	F	2		Y	0.479189	4.3127	0	15.0945	0	-18.4072
12.498704	334	28	7.48	21	913.333333	6.6	1.02	8.4	2.8	2.5	9	137	29	0.3	0.5	103	72.103448	97.5	14.948276	36.97875	13.5	61.183743	F	6		Y	0.48005	13.6814	0	0.160017	0	-12.8414
4.157269	85	51	7.295	23.333333	160.34965	9.25	0.96	12.8	3.7	1.7	1	144.5	23	0.55	0.7	106	82.5	77.48	16.568966	37.68	12.9	33.457836	F	2		Y	0.481085	2.16488	0	8.65953	0	-9.82441
4.082674	135	38.5	7.2	19.333333	236.688312	22.9	2.70765	11.5	2.6	9.3	0	156	613	0.2	1.2	117.5	119.814815	85.518519	26.758621	39.42	17.6	29.43066	M	2		Y	0.489875	22.5343	0	0	0	-21.5343
12.159167	241.5	35	7.46	26.666667	333.75	12.1	1.228291	8.35	4.3	6.3	4	221.5	13	0.3	0.666667	94.5	82.060606	85.636364	15.617647	36.396875	14.266667	79.86684	F	6		Y	0.493455	10.1158	0	7.81578	0	-16.9316
3.888461	202.5	51.5	7.34	24	320	6.875	0.367916	7.65	2.6	0.8	5	183.5	13	0.2	1.075	78	55	67.84	15.87037	35.812	13	80.982086	F	2		Y	0.514342	10.544	0	0	0	-9.54402
3.751944	194	34.5	7.455	27.75	197	8.575	0.103901	8.9	2.833333	6.4	5	57.923077	192	23.075	1.3	111	111.7	75.166667	19.733333	37.221053	18.17	36.130753	F	2		Y	0.533057	6.63656	0	10.6611	0	-16.2977
3.608102	109.5	36	7.385	20.6	254	21.15	2.858172	8.9	3	1.4	7	225	19	0.4	0.96	199	86.541667	72	22.293103	38.231905	14.5	73.352295	M	2		Y	0.554308	4.15731	0	0	0	-3.15731
3.592778	176.5	47	7.285	20.75	219.375	4	0.19	11.05	2.7	3	4	167.5	33	0.7	1.2	108.5	105.368421	70.181034	24.818966	38.078889	14.6	74.53838	M	2		Y	0.556672	21.9561	0	0.867481	0	-21.8236
5.319479	247	42	7.285	23.75	396.666667	18.85	2.460394	6.7	2.45	11.8	8	318.75	527.666667	0.3	9.825	302.5	73.576923	84.974359	17.25	37.33	14.8	70.83306	F	3		Y	0.563965	23.0599	0	0	0	-22.0599
3.52772	257.5	36	7.335	21	273	7.233333	-0.20625	12.55	3.3	6.4	0	144	523	1.5	0.65	92.5	102.703704	81.862069	16.633333	36.48	18.933333	23.851492	F	2		Y	0.566938	14.8254	0	7.49776	0	-21.3232
3.504444	156	41.5	7.41	25.5	230	12.45	2.3256	14.2	3.95	2.316509	0	206	21	0.6	0.9	145	70.137931	92.016667	18.9	37.0625	11.5	46.745564	M	2		Y	0.570704	2.70133	0	4.11858	0	-5.81991
3.48272	130.5	43	7.425	27.333333	166.666667	7.866667	2.016	8	3.5	1.9	5	56.5	14	1.3	0.8	93	65.84375	58.69697	17.46875	36.691	15.933333	61.96402	F	2		Y	0.574264	7.82434	0	7.16394	0	-13.9883
4.886262	293	43.5	7.39	24	411.25	16.56	1.650327	13.1	2.1	3.3	0	185.6	520.5	0.3	3.116667	91.5	82.515152	101.5625	15.823529	36.25	13.7	26.692495	M	3		Y	0.613966	21.2194	0	0	0	-20.2194
3.212708	78.5	47.5	7.425	28	168	29.85	1.3167	8.45	2.930712	1.6	2	111.25	515.25	1.975	0.685714	78	113.423077	77.916667	18.518519	37.402308	11.416667	60.981	F	2		Y	0.622528	13.1146	0	10.3184	0	-22.433
11.220521	145.5	41.5	7.225	17	190	4.15	0.925	9.8	2.9	1.1	0	130.5	28	0.7	3.233333	95	91.741935	76.34375	22.016129	37.658333	12.85	40.21233	F	7		Y	0.623857	15.6855	0	3.38665	0	-18.0722
3.202083	188.5	37.5	7.36	22.4	170	12.3	1.1	13.9	3.8	1.5	7	160.6	35	0.25	0.78	195	49.515152	71.635135	16.430556	36.529348	10.95	66.8123	M	2		Y	0.624593	19.4977	0	0.359141	0	-18.8569
7.995185	206.5	23	7.305	12.75	688.333333	15.6	0.696	12.5	2.6	2.3	7	67	66.5	1.25	2.825	129	84.342105	70.627907	14.35	36.6325	13.5	81.49419	M	5		Y	0.625376	9.00542	0	0	0	-8.00542
4.79478	153.5	40	7.3	20.333333	182.833333	5.7	0.495	10.9	2.4	1.4	4	69.5	169	6.2	1.066667	86	66.971429	70.542857	16.930556	36.5625	17.55	84.54877	F	3		Y	0.62568	13.4904	0	9.65981	0	-22.1502
3.184132	307	40	7.405	24.5	415.75	4.466667	-0.357073	8.15	2.8	3.1	6	70.181818	430.5	2.1	1.475	112	69.259259	112.362069	15.327586	36.06	21.714286	53.472317	M	2		Y	0.628115	6.69989	0	0	0	-5.69989
4.708299	207.5	32.5	7.52	25	518.75	9.15	0.494222	9.2	4.4	2.7	3	227	43	0.5	1.15	135.5	91.454545	91.085714	15.702703	37.404286	13.7	61.681545	F	3		Y	0.637173	3.16816	0	1.69913	0	-3.86729
3.037153	46	41	7.38	23	115	17.3	1.958605	10.1	2.8	1.6	3	229	174	4.6	0.8	149	99.958333	71.25	25.270833	37.58	16.8	57.752766	F	2		Y	0.658511	1.97553	0	0	0	-0.975534
10.614525	123.5	41.5	7.47	26	188	9.6	0.48	12.2	2.9	1.2	3	209	12	0.9	0.7	85	76.311111	77.516129	19.25	37.275	15.7	72.84407	F	7		Y	0.659474	3.01474	14.9277	1.88421	0	-18.8266
4.440347	273.5	40.5	7.375	21.666667	325.25	3.6	0.744	9	3.003495	2	6	75.5	28.5	0.3	1.2	145	64.392857	85.089286	18.131579	36.61	12.6	67.481766	F	3		Y	0.675623	21.8451	0	0	0	-20.8451
2.945208	211.5	41.5	7.29	25.5	465	15.1	0.755	9.4	3.3	4.2	5	182	11	0.4	7.65	85	71.302326	73.333333	19.571429	36.88	15.7	72.384735	M	2		Y	0.679069	19.0139	0	2.03721	0	-20.0511
2.80787	221.5	41	7.345	23	308.333333	13.333333	0.866667	9.8	2.810432	4.8	9	258.666667	12	0.4	1.433333	179.5	83.162162	66.945946	16.657895	36.42	14.45	68.39235	F	2		Y	0.712284	4.73075	0	12.2869	0	-16.0176
4.19691	121	33	7.325	18.5	242	7.65	1.04085	11.2	2.55	0.8	1	253	55	0.25	2.85	91	93.857143	75.269231	29.107143	37.408333	13.35	42.894142	F	3		Y	0.714812	16.8775	0	3.53038	0	-19.4079
10.600417	99	39	7.37	21	198	21.3	0.654	8.5	2.883673	1.3	4	145.5	1603	0.8	2.25	84	87.192308	73.68	15.442308	36.754286	14.4	64.963455	F	8		Y	0.754687	17.4521	0	0	0	-16.4521
15.582546	234	42	7.385	30	435	7.08	0.216083	6.6	2.525	5.3	4	88.7	221.5	2.1	1.65	81	57.323529	94.764706	12.236111	36.28	20.52	57.738434	M	12		Y	0.770092	3.92426	0	6.88805	0	-9.81231
9.052604	126	38.5	7.37	21.333333	210.535714	12.04	0.453	11.15	1.7	5.1	11	465.6	27	1	1.483333	64	79	72.709677	19.583333	36.865714	16.066667	63.353348	M	7		Y	0.773258	10.96	0	1.96997	0	-11.93
19.083137	244.5	42	7.345	21.8	311.5	16.975	2.141712	8.65	2.4	2	8	297.5	31.666667	1.9	2.46	127	77.909091	71.84375	19.294118	36.964545	18.55	77.42481	M	15		Y	0.786034	11.8324	0	3.97384	0	-14.8063
10.17	142.5	30.5	7.385	15	378.75	47.975	7.724629	7.2	2.1	2.4	5	254	20	0.75	0.933333	164.5	99.8	88.69697	20.772727	36.63	15	58.57576	F	8		Y	0.786627	4.32645	0	5.40806	0	-8.73451
2.542361	226	41	7.35	23.5	311.5	15.25	1.503	10.3	3.2	5.1	5	178	30	0.9	1.75	117	103.428571	71.671429	14.62069	36.001111	15.5	84.32228	M	2		Y	0.78667	2.73368	0	9.36138	0	-11.0951
5.058461	103	39	7.41	24	206	17.4	0.76	11	3.2	1.3	9	210	58.5	30.4	1.233333	107	68.466667	70.375	18.241935	36.666667	16.75	75.6239	M	4		Y	0.790754	17.8875	0	0	0	-16.8875
8.83647	77.5	39.5	7.445	25.666667	147.666667	10.4	1.55	9.2	2.8	1.6	1	308.333333	54	0.5	0.866667	72.5	110.96	76.181818	20.653846	37.585	14.1	45.388535	M	7		Y	0.792172	18.1671	0	2.82918	0	-19.9963
8.702697	109	36	7.34	17.5	109	13.9	0.28	11.7	2.717859	3.6	5	200	30	0.6	0.75	112	96.090909	58.882353	21.287879	37.421429	11.6	82.11338	F	7		Y	0.804348	4.13665	0	0	0	-3.13665
9.858808	79	24	7.39	17	215.342242	9.166667	0.574	10	2.1	1.9	3	135.666667	22.666667	2.133333	0.775	109	133.472222	86.925926	24.756757	36.31	17.7	64.56052	M	8		Y	0.811457	11.9098	0	5.50607	0	-16.4159
4.848322	157	36	7.37	19.5	368.75	10.7	0.627517	8.45	3.7	2.6	5	177.25	13.5	2.325	1.5	117.5	113.9375	65.53125	16.151515	38.554444	26.375	53.355774	M	4		Y	0.825028	3.40668	0	0	0	-2.40668
12.041991	209.5	36	7.515	25.5	231.833333	5.025	-0.180731	9.8	3.1	1.7	6	78	38	5.8	0.5	121	68.541667	75.541667	18.16	37.124444	17.875	62.28975	M	10		Y	0.830427	17.8002	0	4.28916	0	-21.0894
4.793843	82.5	34	7.315	16.6	114.666667	9.84	0.704903	10.2	2.275	5.5	7	43.166667	333.5	6.975	3.82	88	103.69697	66.371429	21.176471	36.2025	20.2	78.62967	F	4		Y	0.834404	22.4142	0	0	0	-21.4142
10.527836	115	35.5	7.37	17.5	287.5	23.66	3.272463	7.5	4.15	3.5	8	234	6.666667	2.9	2.35	123	82.833333	68.675676	18.911765	36.835625	22.375	64.0559	M	9		Y	0.854877	2.73877	0	7.1398	0	-8.87857
14.911111	134	46	7.34	22	268	9.8	0.461581	11.1	3.7	1.2	4	238	13	0.4	1.1	171	76.64	89.086957	14.846154	37	12.3	33.90714	M	13		Y	0.871833	3.89531	0	0	0	-2.89531
5.659109	245.5	39	7.29	19	393.928571	8	0.84	9.45	2.7	4.7	0	141	106	0.4	0.9	121	125.25	85.295455	19.928571	37.544	11.65	25.04377	M	5		Y	0.883531	15.3734	0	5.6546	0	-20.028
2.241863	171	37.5	7.44	24.333333	448.5	4.266667	-0.294528	9	3.1	5.1	3	77.6	242.333333	1.8	1.733333	147	69.666667	91.527778	12.881579	36.475	14.7	66.563354	F	2		Y	0.892115	6.24481	0	9.37464	0	-14.6194
3.320417	361	40	7.43	22.5	361	12.5	0.99	14.2	3.85	1.5	2	205	31	1.5	1	117	104.5	86.137931	20.333333	37.87375	14.6	63.126778	M	3		Y	0.903501	3.67424	0	17.7689	0	-20.4431
3.314734	132.5	36.5	7.395	24	298.5	5.933333	0.050454	4.6	3.1	2.2	10	110.666667	16	0.7	1.1	83	84.961538	66.423077	20.05	37.428571	22.45	78.82486	F	3		Y	0.90505	8.44713	0	14.4808	0	-21.9279
5.517014	112.5	29	7.26	13.5	145.5	21.8	1.7004	11.8	2.928658	2	5	288	1959.5	0.25	2	212	82.454545	77.8125	25.378788	36.705714	15.75	62.583588	F	5		Y	0.906287	20.3008	0	1.45006	0	-20.7509
5.473935	142	39	7.37	23	284	14.2	1.639438	9.2	2.9	2.4	9	106.5	9	0.5	1.8	117.5	92.208333	81.846154	20.791667	36.558	14.9	87.43693	M	5		Y	0.91342	6.06206	0	12.1698	0	-17.2319
3.233044	495	31	7.26	13	1237.5	9.4	1.27015	8.6	2.9	6.4	9	141	523	1	1.975	127	75.833333	64.638889	23.55	37.916667	19.6	83.3555	M	3		Y	0.927918	12.6815	0	0	0	-11.6815
2.149514	312.5	39	7.355	22.5	388	10.65	0.728	8.85	2	1	0	318	18	0.7	0.6	76	101.423077	73.666667	21.875	38.173333	14.45	22.831173	F	2		Y	0.930443	13.724	0	8.45928	0	-21.1833
6.433681	160	48	7.39	27	322.857143	4.933333	-0.291251	7.55	2.4	1.6	3	92.2	70.5	1.35	0.766667	260	78.52	86.583333	18.64	37.246667	15.7	55.595394	M	6		Y	0.932592	5.73285	0	0	0	-4.73285
3.159884	124	34.5	7.35	17.666667	295	8	1.056	9.4	2.25	1.4	4	75	38	2.05	1.7	106	71	64.48	13.519231	36.5375	19.3	43.849697	M	3		Y	0.949402	11.0764	0	1.58234	0	-11.6587
4.17	236	38.5	7.23	16	262.5	9.725	0.72502	6.95	2.3	7.7	3	113	58.5	2.2	1.15	125.5	64.454545	77.34375	17.129032	36.095385	19.15	63.121212	M	4		Y	0.959233	7.8777	0	5.51559	0	-12.3933
6.17162	252	46	7.32	24	293.25	14.057143	1.702886	8.05	3.3	3	5	101.571429	19	1.3	0.866667	130	72.394737	69.693878	15.297297	36.975714	16.971429	88.50864	M	6		Y	0.972192	14.2588	0	0	0	-13.2588
4.112546	120	52	7.405	26	300	15.8	0.592	9.75	3.1	1.6	11	349	48	0.7	2.95	52	90.074074	74.482759	16.946429	37.023636	78.333333	75.05555	M	4		Y	0.972633	21.8113	0	0	0	-20.8113
8.085718	207	12	7.5	13.25	372.510452	21.766667	1.09	6.65	1.7	3	7	493	14	0.2	1.95	115	101.692308	79.333333	18.692308	36.452857	11.2	80.28127	F	8		Y	0.989399	2.34982	0	1.86131	0	-3.21113
2.014618	279	46.5	7.415	29.25	375	8.085714	0.5475	10.5	2.325	2.7	5	124.5	480.25	1.55	1.025	101	86.411765	89.382353	15.555556	37.1775	14.3875	65.58659	M	2		Y	0.992744	9.4228	0	11.3007	0	-19.7235
16.069838	120	55.5	7.265	20.5	211.25	9.15	1.53	7.25	2.2	1	12	102.5	3	1.2	1.65	114	114.451613	72.580645	20.451613	36.531429	18.7	75.58942	F	16		Y	0.995654	3.67147	0	1.10352	0	-3.77499
8.029572	182	37.5	7.455	24	255.5	8.55	0.510675	10.8	3.2	0.7	2	245.5	25	0.5	0.9	106	70.923077	84.948276	20.962963	38.167273	14.2	67.36595	M	8		Y	0.996317	20.2543	0	2.28738	0	-21.5417
2.9989	128	33.5	7.42	21.4	157.375	24.95	0.415	8.4	2.861478	4.4	0	126.333333	56	1.35	0.74	94.5	69.04	70.16	22.32	36.765556	14.866667	35.237118	F	3		Y	1.000367	0	0	14.672	8.33639	-22.0084
12.930683	186	43.5	7.24	19	207	8.4	1.176	9.3	2.5	1.6	0	276	123	0.4	0.2	86	114.130435	65.52	31.145833	37.143	14.1	40.98113	F	13		Y	1.005361	18.2512	0	2.89492	0	-20.1461
13.877546	105.5	48	7.3	24.333333	253.75	5.9	0.069479	8.9	3.05	2.1	6	157	44.5	5.3	0.9	109	93.142857	66.175676	22.8	35.965	22	86.42848	F	14		Y	1.008824	23.6353	0	0	0	-22.6353
3.960278	210	45	7.295	19.25	284	11.566667	2.61	9.9	2.9	2.7	7	135	6	1	1.45	99	71.709677	70.677419	20.1875	37.285	37.9	87.481224	M	4		Y	1.01003	7.32272	0	6.8177	0	-13.1404
9.714433	128.5	36.5	7.27	16.666667	204.404762	8.333333	1.39	13.1	2.65	1.7	2	155	50	1.15	2.133333	89	103.694444	74.777778	23.119048	38.556667	12.6	45.514534	M	10		Y	1.029396	16.6436	0	2.6507	0	-18.2943
6.708507	148.5	32	7.165	15.2	204.5	8.05	1.5444	9.65	2.5	1.6	2	371	18	0.2	2.92	71	112.263158	85.464286	31.362069	36.44	14.3	48.0655	M	7		Y	1.043451	19.592	0	1.57511	0	-20.1672
2.870185	80	37	7.43	22	80	5.95	0.3726	14.7	3.5	0.9	3	115	38	0.2	0.95	175	79.64	87.833333	14.72	36.428571	11.7	55.838364	M	3		Y	1.045229	0	0	22.6234	0	-21.6234
21.9439	270	38	7.35	24	317.5	26.35	1.5751	14.35	4.6	10.2	2	290.5	50	0.4	1	190	93.464286	90.357143	17.742424	37.796667	11.95	45.598984	M	23		Y	1.048127	18.0642	0	0	0	-17.0642
3.806713	87.5	43	7.38	22.666667	175	16.4	1.2446	12.3	2.831886	2.4	4	160.5	137	1.7	1.766667	185	82.689655	69.4	19.33871	36.624	19.9	77.475655	F	4		Y	1.050775	4.99118	0	12.3466	0	-16.3378
2.846944	202.5	39	7.305	18.25	377.5	13.725	1.6443	14.8	3.152217	2.3	1	172.75	349.5	0.3	1.55	144	93.56	97.25	19.153846	33.525	13.633333	28.758783	M	3		Y	1.053762	20.9933	0	0	0	-19.9933
2.84037	277	43	7.45	29.6	379.666667	11.06	1.272	7.2	2.919182	1	1	477.2	21	3.9	0.88	113	62.576923	76.653846	14.303571	36.012	14.7	57.33801	M	3		Y	1.0562	9.55861	0	12.6744	0	-21.233
3.77787	131	44.5	7.38	24.666667	248.833333	21.9	0.79	15.3	3.9	2	4	234.5	15	1	0.733333	151	77.181818	101.547619	23.056818	37.046667	14.1	69.05707	M	4		Y	1.058798	10.588	0	0.926448	0	-10.5144
3.773819	83.5	38	7.34	19.666667	87.214286	18	2.8532	9.2	4.2	2.5	7	421.75	16	0.35	2.066667	89	73.923077	72.923077	25.203704	37.491429	69.1	86.15095	M	4		Y	1.059934	21.1987	0	0	0	-20.1987
4.637639	111.5	25.5	7.395	15.5	256	9.75	0.39	11.6	2.65	1.5	3	29	172.5	3.3	3.75	164	86	79.677419	19.741935	36.437143	15.5	64.095856	M	5		Y	1.078135	0	0	14.0158	0	-13.0158
14.788113	315	38.5	7.355	23.333333	716.666667	10.2	0.75393	8.05	2.2	5.8	1	90.666667	9	0.9	0.766667	146	72.782609	87.75	17.596154	37.15	15.25	59.799084	F	16		Y	1.08195	21.098	0	1.01433	0	-21.1124
12.927431	87	42.5	7.325	19.333333	174	11.825	1	7.9	1.8	4.6	8	453.5	13	0.4	1.133333	133	80.391304	68.375	19.717391	36.815556	33.35	81.101166	M	14		Y	1.082968	23.3225	0	0	0	-22.3225
7.384757	118.5	40	7.445	25.5	237	9.2	1.425	8.7	2.25	2.7	9	119.5	22.5	1.9	2.15	111	70.769231	59.52	15.615385	36.695	13	79.34447	F	8		Y	1.083313	3.60653	0	14.566	0	-17.1726
2.763449	126	36	7.38	21.333333	210	11.466667	0.7081	11.7	2.2	3.295611	0	190	18	0.75	0.5	81	104.730769	77.36	20.222222	37.855	14.9	45.917213	F	3		Y	1.0856	14.1791	0	4.63792	0	-17.8171
4.582813	89	53.5	7.28	20	92.75	17.2	0.516	10.8	2.7	3	6	271	24	0.5	4.1	238	79.230769	76.76	24.326923	37.555714	14.9	55.036777	M	5		Y	1.091033	22.9117	0	0	0	-21.9117
2.748634	64.5	29.5	7.47	22	134	15.5	1.08	10.8	3.5	1.2	5	224	49	0.6	1.2	189	68.16	69.304348	28.08	36.778333	14.4	82.331474	M	3		Y	1.091451	0	0	6.9004	13.0974	-18.9978
10.070243	305.5	47	7.315	24.333333	331.428571	8.15	0.094603	9.5	2.6	7.5	5	110.5	201	2.166667	0.666667	143.5	118.62069	77.034483	18.95	36.808571	18.15	48.878716	M	11		Y	1.092327	1.31245	0	6.14848	0	-6.46093
14.547697	120	45.5	7.24	20.333333	163.833333	23.766667	2.911954	14.9	3.5	4.3	0	160	459	1.2	1.133333	94.5	118.326316	109.552941	20.321429	37.53375	14.525	33.98895	M	16		Y	1.09983	20.7009	0	1.21325	0	-20.9141
11.68684	194.5	37.5	7.235	15.2	230.5	22.45	3.055233	8.25	2.3	10.5	3	403.666667	319.25	0.675	1.54	144.5	104.887324	76.069444	25.417808	36.813636	25.666667	77.06455	M	13		Y	1.112362	16.5143	0	2.82369	0	-18.338
3.591308	192.5	33	7.275	17	196.666667	9.4	0.528845	9.15	2.4	7.6	5	127	31	5.6	1.35	87.5	62.166667	71.085714	17.694444	36.45	14.5	44.51976	M	4		Y	1.1138	16.9158	0	4.24636	0	-20.1622
6.252234	105.5	37.5	7.385	21.5	231.25	11.34	1.66	6.5	2.7	3.3	4	107.6	10	7.8	2.425	121	102.954545	65.674419	17.761364	37.269167	23.15	54.793026	F	7		Y	1.1196	19.513	0	0	0	-18.513
6.22794	132	34.5	7.425	22.8	410	22.32	0.833	14.3	3.766667	2.7	3	199.6	7144.6	5.56	1.28	78	95.041667	107.48	18.44	36.8675	79.28	22.176105	M	7		Y	1.123967	19.4232	0	0	0	-18.4232
2.634398	260.5	44	7.435	31	288	2.225	-0.687947	7.7	2.6	3.4	8	36.6	611	2.4	1.175	196	61.75	76.607143	16.78125	37.28	19.775	61.051662	M	3		Y	1.13878	11.7168	0	9.86943	0	-20.5862
7.868565	158.5	43	7.43	29.142857	365	13.05	0.74	10.1	2.866343	5.5	9	275	12	0.9	1.885714	70	95.64	72.828571	24.42	36.651	25.75	81.35601	F	9		Y	1.143792	18.9361	0	2.1605	0	-20.0966
3.489873	140.5	18.5	7.18	13	351.25	11.75	2.6082	12.2	2.924268	0.9	2	225.5	15	0.2	0.866667	72.5	124.965517	76.931034	24.203125	36.9375	11.95	52.69851	F	4		Y	1.146174	8.38139	0	0	0	-7.38139
6.027373	126.5	50	7.32	25	163.25	29.233333	0.591	8.1	2.3	1.8	4	496.333333	2926.333333	0.866667	2.533333	62	95.296296	84.8	17.142857	36.452381	29.233333	51.96598	M	7		Y	1.161368	23.2274	0	0	0	-22.2274
3.417025	365	39	7.4	25.333333	365	7.45	1.03	12.3	2.940115	2.2	1	191	81.666667	0.466667	0.766667	96	84.113636	78.162791	17.822222	37.167143	10	47.59765	M	4		Y	1.170609	15.2179	0	7.60896	0	-21.8269
3.404988	97.5	34.5	7.195	15.666667	154.058824	4.933333	0.307667	11.8	2.81362	6.6	13	189	1603.75	0.725	1.9	70	108.3	68.137931	26.516667	36.945	13.366667	86.75424	F	4		Y	1.174747	18.2086	0	2.51102	0	-19.7196
5.096829	260	30	7.35	16.5	372.5	2.766667	0.0915	10.4	2.6	3.3	6	137	61	1.4	0.85	151	119.285714	78	22.909091	37.354	16.5	41.43914	M	6		Y	1.177203	12.6909	0	9.34241	0	-21.0333
3.383947	283.5	34	7.325	20.166667	411.142857	4.116667	-0.245677	7.85	3.1	5.2	7	93.818182	233.714286	11.5	1.716667	144.5	54.583333	91	16	36.83	14.325	68.44614	M	4		Y	1.182052	8.86539	0	0	0	-7.86539
9.106389	90	35.5	7.465	26.333333	336.666667	17.9	0.8694	10	2.15	1.6	2	256.666667	95	12.8	0.7	99	92	88.16	25.019231	37.555	13.766667	61.016483	F	11		Y	1.207943	17.237	0	4.94159	0	-21.1786
14.065382	80	42	7.33	20.333333	140.285714	27.475	0.575	6	2.25	1.9	6	514.5	6	1.485671	0.5	102	129.108696	76.784091	23.068627	37.101667	15.45	47.135887	F	17		Y	1.208641	8.10501	0	2.22769	0	-9.3327
7.417581	226.5	31.5	7.34	15.5	316.25	11.966667	1.22	10.1	2.3	8.3	6	201	6.5	1.35	0.7	100	89.32	72	18.192308	36.121818	21	82.696465	F	9		Y	1.213334	23.323	0	0	0	-22.323
2.464363	179	37.5	7.395	23.6	434.583333	7.6	0.227991	7.3	3.4	4.7	4	86.090909	274	6.66	1.56	108.5	76.259259	92.714286	14.571429	37.256	20.254545	56.78493	F	3		Y	1.217353	11.0576	0	7.10123	0	-17.1589
6.512847	288.5	41	7.425	25.333333	352.5	9.75	0.555098	9.8	2.9	1.9	3	122.5	120	0.6	0.733333	161	99.241379	87.033333	19.517241	37.57	13.6	59.16462	M	8		Y	1.228341	10.1338	0	0	0	-9.13382
4.058275	129.5	35	7.23	16.5	161.5	29	1.925	6.7	2.3	11.7	7	348.75	253	0.4	1.65	219	84.709091	70.227273	27.272727	36.936667	46.1	64.097786	M	5		Y	1.232051	12.0741	0	3.03084	0	-14.1049
10.491169	88	39.5	7.365	22	220	4.7	0.61	14.25	3.8	1.9	0	183.666667	70	0.7	0.633333	106.5	131.44	76.407407	25.88	37.325	13.4	48.00306	M	13		Y	1.239137	7.56192	0	12.7409	0	-19.3028
4.810336	161	24	7.545	22	183	12.4	1.209336	12	2.9	3.3	9	192	28	0.6	0.6	144	78	75.5625	22.0375	39.615556	15	68.02465	M	6		Y	1.247314	8.7312	0	12.8889	0	-20.6201
23.054792	164	33	7.33	17.333333	410	8.5	0.5896	8.9	2.85	0.6	3	324	12.5	0.2	5.533333	77	73.4	78.791667	13.58	36.96625	12.7	64.19046	M	29		Y	1.257873	21.1026	0	0.47351	0	-20.5761
6.337211	99.5	47	7.26	22.5	226.5	7.1	0.272454	8.2	2.4	6.1	6	243.5	43	0.3	1.75	112	67.96	87.796296	15.518519	36.576667	15.05	70.16358	M	8		Y	1.262385	22.4599	0	0.157798	0	-21.6177
6.305058	134	46.5	7.25	19.5	252	14.35	1.0608	9.25	1.4	1	6	311	4	1.35	1.55	92.5	90.73913	71.833333	20.913043	36.85	20.3	75.86484	F	8		Y	1.268823	6.81992	0	14.9087	0	-20.7286
4.720556	164	35.5	7.37	21	200	8.35	2.09	8.4	3.3	1.2	2	258	13	0.4	1.15	181	105.8125	82.666667	24.545455	37.168571	10.7	30.69154	F	6		Y	1.271037	8.22996	0	0	0	-7.22996
7.068125	247	34	7.445	23.333333	266	21.233333	0.5076	10.1	3.3	2.2	4	169.666667	34	1.1	1.133333	169	80.96875	82.851351	16.30303	36.973333	13.4	72.71677	F	9		Y	1.273322	22.0709	0	0	0	-21.0709
6.282743	183	33	7.43	21.666667	387.333333	5.4	-0.151442	8.8	2.6	4.4	3	97.333333	1603	1.7	0.8	195.5	81.034483	81.051724	18.048387	37.214286	13.033333	63.64642	M	8		Y	1.273329	9.8683	0	13.37	0	-22.2383
16.409653	167	67	7.35	23	340	13.5	0.62625	10.3	3.4	10.4	9	238	15	0.4	7	109	56.846154	106.038462	20.413793	36.67	13.7	48.083706	M	21		Y	1.279735	19.2874	0	0	0	-18.2874
3.899988	121	31	7.34	16.666667	260	36.15	5.764519	9.6	2.9	1.9	5	100.5	73	0.6	0.8	107.5	87.413793	65.296296	19.133333	37.507143	13.95	85.42103	F	5		Y	1.282055	1.79488	0	6.29062	0	-7.08549
3.855081	199	40	7.335	20.666667	320	12.166667	1.094539	8.95	2.55	2.4	8	210.666667	263.333333	1.7	0.8	79	93.153846	86.380952	14.55	37.085	15.25	66.95393	M	5		Y	1.29699	4.881	0	18.6767	0	-22.5577
4.621169	88.5	45	7.29	21.666667	199.75	9.5	1.0989	7.7	2.2	6.3	7	103.333333	59.5	0.9	0.833333	83	104.884615	66.928571	25.388889	36.73	15.2	81.447655	F	6		Y	1.298373	22.2887	0	0	0	-21.2887
2.29765	187	44	7.37	26.5	257.833333	10.8	1.584	10.1	2.974018	3.3	2	239	18	0.4	1.2	92	108.583333	81.93617	14.833333	37.102308	14.166667	59.630547	M	3		Y	1.305682	9.91593	0	13.1511	0	-22.067
9.150556	253.5	21.5	7.46	14.8	383.75	7.1	0.32	6.5	2.973626	10.6	8	80.5	16	4.766667	3.94	194	99.6	82.064516	14.16129	36.949	30.45	63.22047	M	12		Y	1.311396	13.3325	0	1.14383	0	-13.4764
7.61316	194	42	7.32	22	207.25	3.1	0.341	8.4	3.1	4.5	9	149	21	0.4	0.7	144.5	117.038462	73.5	19.189655	37.861667	13.6	71.503075	M	10		Y	1.313515	20.8849	0	0	0	-19.8849
9.881308	224	30.5	7.235	13	289.25	8.5	1.029	7.5	2.9	1.1	5	190.5	10	1.1	2.5	92	64.692308	78.461538	16.071429	36.691667	13.7	56.806374	F	13		Y	1.315615	20.9807	0	0.436852	0	-20.4175
12.911308	185	34	7.22	12.5	269.583333	4.314286	-0.407988	7.35	2.766667	11	8	76.714286	19	4.05	0.783333	117.5	115.408163	79.955	18.960317	35.896875	21.657143	75.149734	F	17		Y	1.316675	4.59933	0	12.2812	0	-15.8806
10.585671	202	41.5	7.35	27.5	217	4.378571	0.2108	7.85	3.05	6.4	4	86.285714	646.75	5.1	2.75	102.5	67.4	85	12.24	36.710169	18.335714	53.51369	M	14		Y	1.322543	6.23484	0	12.2571	0	-17.492
12.051956	249.5	29	7.38	15.4	524.75	7.875	0.413509	9	3.15	7.8	7	205.25	37.4	2.38	0.96	92.5	92.216216	72.885417	22.324324	36.910556	23.366667	82.49365	M	16		Y	1.327585	6.14008	0	9.08566	0	-14.2257
6.016458	252.5	38	7.38	23	237.625	11.1	1.022405	10.1	3.4	1.8	4	141.333333	24	0.9	0.6	92	77.62069	71.172414	13.568966	36.635714	15.4	75.17149	M	8		Y	1.329686	11.6348	0	8.42411	0	-19.0589
2.253947	117	38	7.44	24	234	11.566667	1.5666	6.5	1.9	1.4	11	115.666667	111	0.566667	1.15	136	77.076923	64.48	15.211538	36.19625	15.2	86.94728	M	3		Y	1.330998	8.69586	0	13.4875	0	-21.1833
4.502326	114.5	39.5	7.335	20.666667	247.75	18.4	2.168315	10.8	2.4	3.4	1	75.666667	27	2.05	0.966667	80	86.137931	70.137931	17.045455	36.506667	23.5	50.812588	M	6		Y	1.332645	16.8802	0	6.21901	0	-22.0992
8.9986	102.5	44.5	7.38	25.75	146.428571	10.333333	1.520667	10.5	2.2	0.9	5	81.75	30.5	2.8	0.7	93	81.846154	75.35	17.5	36.895714	16.466667	50.968777	M	12		Y	1.333541	17.6694	0	5.88981	0	-22.5592
3.734201	517	41	7.41	23.5	517	8.5	0.68	11.1	3.5	3.23804	0	146	47	0.6	0.55	86	76.26087	61.681818	16.0625	36.977143	13.5	36.53879	F	5		Y	1.338975	12.5864	0	0.53559	0	-12.122
2.234294	214	28.5	7.31	14.25	337.5	20.133333	0.26705	7.4	2.3	7.2	6	247.333333	23.5	0.25	4.65	173	101.068182	70.573171	15.878378	36.055714	14.8	44.368362	F	3		Y	1.342706	20.4241	0	0	0	-19.4241
4.441574	90	48	7.305	18.333333	340.333333	36.7	0.87	13	3	2.1	3	297.5	37.5	3.3	1.166667	194	89	73.111111	16.202703	36.695	21.7	57.024727	M	6		Y	1.350872	8.19529	0	9.56868	0	-16.764
16.070787	155.5	41	7.375	22.2	290.25	5.14	0.8225	9.3	2.4	2.1	9	206.4	556.5	2.7	1.02	116.5	105.083333	77.297872	19.763889	37.38	12.025	72.69524	M	22		Y	1.368944	13.9881	0	0.746696	0	-13.7348
8.748056	154	31	7.315	17.333333	227	23.9	0	9.75	1.8	2.1	7	420.5	8.5	0.25	0.7	150	103.02381	76.25	18.966667	37.008571	12.4	51.0284	F	12		Y	1.371733	4.42193	0	13.7478	0	-17.1698
2.177604	120	35	7.43	25.333333	120	27.733333	4.124593	10.9	3.3	1.1	2	390.333333	12	0.5	0.733333	85	71.962963	84.52	21.111111	37.212857	16.7	69.51517	F	3		Y	1.377661	0	0	21.5834	0	-20.5834
3.626076	281.5	43	7.35	22	406.666667	7.2	1.2194	11.3	2.3	5.8	2	180.2	15	1.5	0.625	109.5	116.26	74.36	17.088235	37.095714	14.95	56.26444	F	5		Y	1.378901	15.1817	0	6.86693	0	-21.0486
5.759606	96	54	7.395	32	109.875	13.9	1.375502	14.65	3.6	2.2	3	254	18	0.7	1.6	125.5	78.2	100.256098	18.6375	37.068	13	53.281906	M	8		Y	1.388984	18.705	0	4.6502	0	-22.3552
9.343495	139	31	7.265	16	187.25	13.7	0.782	10.1	2.899543	4.2	2	543.5	44.5	0.3	1.1	112	82.942029	75.243056	14.267606	37.18	14.5	66.21346	F	13		Y	1.391342	21.6193	0	1.92647	0	-22.5458
7.162257	215.5	36.5	7.435	27	556.666667	4.2	-0.48364	11.35	3.8	6	2	93.666667	53	2	0.75	123.5	88.481481	89.962963	16.314815	37.27875	17	53.85664	M	10		Y	1.396208	12.8102	0	4.87509	0	-16.6853
2.834687	201	46	7.24	17	235	15.975	1.51	10.5	3.3	1.4	6	259	18	0.2	4.066667	155	98.590909	88.636364	21.714286	37.38	10.3	48.56856	M	4		Y	1.411091	6.96726	5.99713	7.40823	0	-19.3726
4.950521	310	35.5	7.52	27.2	413.75	10.78	0.818428	7.65	2.5	1.5	6	140.8	3	0.7	8.2	107	83.866667	67.733333	16.703125	37.649231	23.6	59.984936	M	7		Y	1.413993	12.3893	0	0.807996	0	-12.1973
4.943032	194	31	7.34	17.5	388	29.3	0.293	10.2	3.2	4.203674	3	230	546	2	0.85	100	102.130435	90.714286	28.019231	37.213333	16.05	42.97983	F	7		Y	1.416135	12.2158	0	5.78255	0	-16.9984
8.456076	288	34.5	7.57	30.333333	296.5	12.1	0.5544	10.2	2.4	1.1	7	255	96	1.1	1.266667	102	82.875	73.326923	16.456522	36.3	15.614739	66.65513	F	12		Y	1.419098	2.72979	0	15.0089	0	-16.7387
13.384583	96.5	27.5	7.255	12.666667	225.966461	28.433333	1.001	8.4	2.25	1.6	8	610	1.5	0.15	2.566667	89	95.636364	79.73913	19.347826	36.476	14.2	66.7275	F	19		Y	1.419544	21.5173	0	0	0	-20.5173
4.872743	199	27.5	7.355	15.75	443.75	8.416667	0.714	6.2	2.1	3.8	8	127.5	5	1.5	1.1	116.5	98.615385	86.230769	13.482143	36.659375	13.925	79.80024	F	7		Y	1.436563	13.4592	0	1.64179	0	-14.101
2.753414	175.5	41.5	7.39	26.666667	501.428571	10	2.84	11.9	3.2	3.142435	5	163	106	0.3	0.633333	117	61.962963	79.346154	16.814815	36.724	10.9	63.535603	F	4		Y	1.452742	15.3083	0	5.81097	0	-20.1192
9.630787	109	51	7.47	32.75	246.714286	12.05	1.98	9.3	3.75	1.6	3	281.75	28.666667	0.6	0.475	129	68.12	61.692308	16.907407	37.61	11.9	63.326	F	14		Y	1.453671	13.3271	2.28434	4.68636	0	-19.2978
2.74794	100.5	36.5	7.32	20.8	174.375	11.7	0.35	12.6	2.4	2.8	4	315	10	0.2	1.3	111	121.583333	81.458333	22.307692	37.77125	12.1	66.711586	M	4		Y	1.455636	1.44351	0	6.55036	0	-6.99387
2.732361	173.5	33	7.295	14.666667	453.75	1.233333	0.33	9.05	3	7.4	5	202	19	0.2	1.5	192.5	109.107143	75.310345	20.214286	37.036667	12.3	66.75571	F	4		Y	1.463935	3.65984	0	10.9795	0	-13.6394
2.043715	193	46	7.35	25	230.125	13.9	1.57282	12.2	2.9	2.3	8	196	78	0.3	1.1	161	82.175	77.615385	19.329268	37.271429	11.9	80.77586	M	3		Y	1.467915	5.46391	0	0	0	-4.46391
2.723044	180	34	7.485	23.2	300.451527	24.1	0.46	7.1	2.9	1.5	5	151.5	30	0.5	3.24	95	108.269231	78.458333	25.038462	38.072	22.966667	81.561615	M	4		Y	1.468944	11.0171	0	0	0	-10.0171
10.191609	105	45.5	7.215	15	137.142857	20.5	1.22	6.7	1.9	1.6	7	769	32	0.6	1.7	83	107.961538	64.785714	25.258621	38.181667	16.15	58.030308	M	15		Y	1.471799	12.3631	0	0	0	-11.3631
3.389826	175	37	7.43	24.666667	218.5	10.233333	0.765738	8.3	3.95	6.3	5	125	41	7.65	2.766667	128	94.105263	64.412281	22.303571	36.043571	28.3	71.85447	M	5		Y	1.475002	21.7858	0	0	0	-20.7858
2.7075	221	44	7.42	26	552.5	10.1	0.880669	8.3	3.4	1	4	201.5	6	0.5	0.95	127	90	74.608696	19	37.302857	13	87.67342	F	4		Y	1.477378	5.58326	0	1.06494	0	-5.6482
2.706146	233.5	53.5	7.57	40.5	250.75	12.783333	1.124953	11.3	3.95	0.9	0	211.166667	23.666667	0.6	3.75	99.5	74.2	72.92	14.86	36.56875	10.56	45.89304	M	4		Y	1.478117	18.1069	0	0	0	-17.1069
2.688877	158.5	39	7.27	16	252.5	12.54	1.128949	10.35	2.4	5.8	6	80.7	382.166667	3.866667	2.2	151.5	79.75	79.3125	15.9375	36.740556	16.36	55.23508	M	4		Y	1.48761	6.91119	0	4.24589	0	-10.1571
6.036806	92.5	37.5	7.45	25	231.25	11.5	1.0137	7.7	2.9	1	1	464.5	24	0.8	1.55	100	117.28	94.36	28.46	39.02875	14.1	51.415863	M	9		Y	1.490855	11.9434	0	4.96952	0	-15.9129
2.675139	213.5	38	7.4	24.666667	425.5	6.58	0.646	7.8	2.4	4.4	8	64.285714	298.666667	7.433333	1.1	134.5	99.46875	100.96875	18.287879	37.24	17.171429	60.233234	M	4		Y	1.495249	6.50433	0	15.4509	0	-20.9552
3.335822	116	42	7.255	17.5	167.5	18.35	0	9.2	2.869004	0.8	2	337.5	42.5	0.65	1.5	104	69.34375	71.397059	20.734375	36.65125	13.1	45.990044	F	5		Y	1.498881	6.47517	0	16.008	0	-21.4832
11.273345	151	31	7.315	15	386	9.6	1.3824	11.9	2.88879	1.4	5	99	21	0.2	2.6	103	77.92	74.16	12	36.526667	12.8	64.83305	F	17		Y	1.507982	19.1602	0	1.7741	0	-19.9343
5.961505	179.5	35	7.225	15	388.25	35.9	5.663135	12.4	2.7	2.3	4	76.5	122.333333	9.066667	2.433333	123	92.709677	78.785714	20.227273	36.353333	15.25	81.234604	M	9		Y	1.509686	17.8255	0	5.05465	0	-21.8801
3.95544	205	35	7.5	27.25	410	8.9	0.160258	10.8	3	1.5	3	158	21	0.75	0.675	126	84.384615	69.791667	17.634615	37.389048	17.733333	21.002445	F	6		Y	1.516898	15.3544	0	4.11248	0	-18.4669
5.234757	187	36	7.425	23.666667	258.333333	24.566667	0.784	7.5	2.6	4.1	1	207.666667	22	0.65	0.7	169.5	108.2	85.885714	18.914286	36.25125	18.625	48.17661	M	8		Y	1.528247	7.06814	0	8.97845	0	-15.0466
3.923345	158.5	39	7.35	24	162	11.1	2.277	7.65	3.3	7.1	5	157.2	13	4.95	1.6	125	71.88	67.629032	15.321429	36.498333	15.775	76.46079	M	6		Y	1.529307	13.7553	0	8.92946	0	-21.6847
2.60272	112	43.5	7.48	31.333333	178.166667	3.3	0.663	12.1	2.8	1.4	5	119.5	24	2.45	2.7	85	86.909091	64.48	19.134615	37.238571	23.75	56.821377	M	4		Y	1.536854	0	0	7.68427	0	-6.68427
4.515127	111	42	7.405	24.5	282	12.25	1.059906	10	2.5	0.7	2	428.5	18	0.6	0.65	180	91.56	87.541667	25.44	37.032222	16.2	59.639187	M	7		Y	1.550344	10.188	0	2.47317	0	-11.6611
5.794514	151.5	43	7.46	30	375	12.675	0.791	10.7	3.3	1.3	9	134.75	22	1.5	1.166667	153.5	63.707317	66.6	14.914634	36.521	13.466667	82.83921	M	9		Y	1.553193	14.5828	0	5.69504	0	-19.2778
3.85015	306	40	7.43	29.5	306	13.254545	1.003169	9.65	3.1	6.3	3	74.090909	318	3.1	1.325	131	106.935484	98.90625	16.171875	37.26	15.290909	36.262016	M	6		Y	1.558381	3.86998	0	9.86975	0	-12.7397
3.188102	107	39.5	7.4	22	159.5	10.4	0.457	10.5	2.5	1.4	6	267	81	0.3	2.3	166	78.730769	71.28	19.730769	36.788333	22.25	80.620445	M	5		Y	1.568331	14.115	0	7.52799	0	-20.643
14.626806	219.5	38.5	7.355	19	189	19.36	4.63	10.65	3.6	11.2	4	215.6	83.5	0.7	1.1	106	84	81.8	22.80303	37.921875	13.35	53.360893	M	23		Y	1.572455	9.5031	0	9.36636	0	-17.8695
3.1686	258	37.5	7.37	19.5	395	7.65	0.7446	6.5	1.6	10.5	3	80.8	16.333333	0.8	0.7	132	86.41791	72.732394	15.661765	36.72	15.58	78.06198	M	5		Y	1.577984	15.3327	0	6.75903	0	-21.0918
3.167523	237.5	38	7.385	19.5	440.25	7.914286	0.396966	10.05	2.366667	4.2	6	136	96	3.1	1.55	117.5	69.941176	82.735294	15.614286	36.415	11.975	67.56919	M	5		Y	1.578521	5.46694	0	0	0	-4.46694
8.191146	159.5	46	7.415	27.5	184.5	4.25	0.8064	9.15	2.35	1.5	0	223	35.5	0.55	0.9	135.5	81.269231	83.62963	17.277778	37.1875	14.1	48.847775	M	13		Y	1.58708	11.3334	0	5.33706	0	-15.6704
11.339595	89.5	40	7.39	19	200	8.5	0.591858	12	2.6	2.2	10	135.5	13.5	0.1	1.433333	140	78.695652	64.333333	19.645833	37.371667	10.6	83.14947	F	18		Y	1.587358	14.8153	0	8.64228	0	-22.4576
6.245336	37	28	7.43	22.2	163.387144	14.85	0.9582	8.1	2.3	4.4	6	206.25	12	0.4	11.56	100	114.333333	102.095238	35.809524	36.7375	15.65	43.89202	F	10		Y	1.601195	18.1255	0	4.45132	0	-21.5768
3.088831	96	40.5	7.405	25.333333	192.083333	7	1.1242	8.4	2.3	0.8	2	154	16	0.8	1.033333	100.5	126.230769	87.833333	18.555556	38.278333	13.766667	50.158436	M	5		Y	1.618735	11.9786	0	5.8868	0	-16.8654
4.940544	211.5	40	7.54	27.5	422.5	10.8	1.60185	7.7	3.5	1	4	322.5	14	0.3	7.4	134	102.277778	119.060606	15.017241	38.105556	11.9	27.24171	M	8		Y	1.619255	9.58396	0	0	0	-8.58396
2.467361	106	37	7.315	17.25	173.75	24.3	0.74	12.2	2.868779	2.8	4	367.5	56	1	0.825	95	88.84	73.2	18.423077	36.591667	15.75	84.13471	F	4		Y	1.621165	2.72896	0	16.7183	0	-18.4472
6.662789	348.5	48.5	7.36	26.666667	234	8.35	1.8723	7.05	2.6	8.3	4	120.833333	29	3.6	1.34	137.5	94.857143	92.930556	20.926471	36.7125	14.84	63.695133	M	11		Y	1.65096	9.70815	0	10.9289	0	-19.637
6.055313	84.5	34.5	7.475	25.5	98.125	8.55	1.5272	9.4	3.5	0.9	3	207	11	0.55	0.45	90	60.432432	75.1	15.602941	36.76	13.95	70.386566	F	10		Y	1.651442	13.1317	3.96346	6.68559	0	-22.7808
37.516979	110.5	37	7.39	23.333333	195.285714	8.9	1.4948	11.2	2.5	1.3	0	218	39.5	0.35	0.7	97	79.24	62.538462	22.269231	37.995238	15.4	24.7889	F	62		Y	1.652585	8.08923	0	2.50997	0	-9.5992
3.014618	320	36.5	7.35	19.666667	466.5	11.675	0.931932	8.65	2.5	2.1	2	264.5	70	0.6	0.966667	107.5	100.3	73.45	17.741379	37.23125	16.566667	61.71261	F	5		Y	1.658585	5.01446	0	6.59564	0	-10.6101
9.643021	189	47	7.275	18.333333	209.666667	9.85	0.81	11.5	3.5	5.1	4	122	438	0.4	0.666667	160	60.5	67.055556	22.16129	36.691545	11.4	79.914566	M	16		Y	1.659231	13.5677	0	9.24676	0	-21.8144
7.17309	129	39	7.395	27	233.833333	14.1	1.848	11.3	2.9	0.9	6	239	72.5	4.35	1.85	83	73.074074	71.464286	17.413793	37.62	14.1	85.00626	M	12		Y	1.672919	13.8016	0	5.85522	0	-18.6568
4.769583	67	42	7.38	26.571429	134	21.45	1.61835	13.35	3.2	1.3	1	129	550.333333	0.6	1.971429	73.5	105.5	79.714286	23.147059	36.87	15.625	23.45049	M	8		Y	1.677295	14.8336	0	5.0843	0	-18.9179
4.168958	71	36	7.395	20	75.277778	12.3	1.113412	7.2	4.2	2	9	214.75	14.5	2.5	1.1	77	90.25	66.545455	18.096154	36.943333	18.3	64.61709	F	7		Y	1.679077	12.2173	0	8.06756	0	-19.2848
17.866458	237	35	7.37	21.333333	237	17.85	0.65415	9.8	2.3	1	3	452.5	29	0.5	5.433333	165	104.923077	73	16.94	36.611429	14.15	63.91405	M	30		Y	1.679124	8.70812	0	13.8481	0	-21.5562
12.501655	114	40	7.29	20	224.25	6.1	1.1492	11.7	3.1	3.739048	2	152.5	21	0.3	0.55	78	72.541667	80.26	19.407407	37.512	10.7	51.231182	F	21		Y	1.679778	5.03133	0	2.25304	0	-6.28437
4.130845	120.5	47	7.38	25	241	3.95	0.2242	11.9	2.8	2.619829	1	210	17	0.7	0.85	183	66.36	71.12	24.269231	36.906667	14.6	58.875626	M	7		Y	1.694569	15.2511	0	1.93665	0	-16.1878
4.719919	98.5	47	7.305	21.5	212.5	15.55	1.0948	10.6	2.8	3	3	187	12	1	0.8	146	71.121212	77.418605	18.44186	36.87	11.8	75.99223	F	8		Y	1.694944	5.53682	0	14.8025	0	-19.3393
4.113796	137	42	7.155	13.4	257.666667	37.68	5.768742	8	2.7	4.1	2	222.4	18.5	2.4	2.94	90	91.521739	84.291667	25.625	36.97375	14.45	51.202858	F	7		Y	1.701591	13.7262	0	4.54973	0	-17.2759
3.518854	148	42	7.39	27	211.428571	10.5	1.52185	11.3	3.25	1.8	3	162.666667	134.5	0.35	0.666667	226	75.394737	60.567568	22.363636	37.522857	12.4	63.764023	F	6		Y	1.705101	5.39949	0	4.26749	0	-8.66697
4.101563	254.5	39	7.29	18	330.25	3.2	-0.941784	11.2	2.833333	5.8	2	301.5	50.333333	2.466667	3.18	101	122.025641	70.904762	19.2875	37.312727	30.85	36.91863	M	7		Y	1.706666	15.0105	0	5.59136	0	-19.6019
4.079676	187.5	35	7.375	21.25	214.833333	15.133333	1.63529	9.7	2.8	2.6	4	139.333333	15.5	0.95	1.7	154	120.827586	69.16129	20.258621	38.259167	14.166667	79.58774	M	7		Y	1.715823	18.1387	0	1.96094	0	-19.0996
2.911539	314.5	40.5	7.255	19	661.25	31.2	0.9984	9.7	3.3	5.9	13	290	12	0.1	4.85	141	89.310345	79.034483	15.793103	36.67875	11.8	63.871483	M	5		Y	1.717305	22.0788	0	0	0	-21.0788
12.213831	107	29	7.575	26.5	179.361702	14.9	4.2592	11.4	3	2.9	4	146	189.5	0.8	2.7	152	91.133333	102.40625	22.8	38.736154	17.6	61.048073	M	21		Y	1.719362	0	0	18.7383	0	-17.7383
16.857454	94	43	7.31	21.75	96	44.08	6.908	8.75	2.5	5.2	8	73.8	12	1.1	1.85	116	119.923077	73.892857	23.051724	37.262857	19.64	81.90779	M	29		Y	1.720307	16.5515	0	1.4237	0	-16.9752
5.211701	156.5	39	7.35	21.75	426.25	8.875	1.3994	8.3	2.9	3.9	9	161	41	1	4.525	80.5	71.703704	67.192308	17	36.247143	16.7	80.818054	M	9		Y	1.726883	18.7783	0	3.0956	0	-20.8739
16.783935	232	41.5	7.28	17.25	209.5	2.5	-0.899833	11.8	2.4	5.6	3	148.8	185.5	3.1	1.125	65.5	127.96	80.964286	20.288462	37.85	19.766667	62.37449	F	29		Y	1.727843	15.9677	0	0	0	-14.9677
2.855313	74	30.5	7.37	15.666667	72.5	4.6	0.12	6.3	3.278349	1	5	58	4	0.3	10.733333	107	93.928571	109.86	27.206897	37.705714	13.4	44.016747	M	5		Y	1.751122	0	8.56882	13.9681	0	-21.5369
7.987523	142.5	23	7.445	15.333333	468.75	23.95	0.19975	6.8	2.927559	1.7	8	413.833333	32.5	1.15	0.6	143.5	109.034483	77.2	24.293103	37.924545	14.866667	52.260986	F	14		Y	1.752734	4.75742	0	3.39696	0	-7.15438
7.36463	137.5	25.5	7.4	14	342	10.2	0.832	7	2.827729	1.4	0	236.333333	7	0.4	0.366667	96	107.142857	66.564103	29.197674	37.096	11.3	26.523527	F	13		Y	1.765194	20.1345	0	0	0	-19.1345
3.395185	172	37	7.46	26	344	21.4	0.7276	10	2.5	1.903017	2	194	20	0.6	0.7	96	62.5	71.04	15.87037	36.501429	14.7	56.82029	M	6		Y	1.767209	11.7667	0	2.03229	0	-12.799
24.330718	92.5	45	7.375	28.5	165.875	20.12	2.0224	9.6	1.65	2.1	1	143.6	9	0.5	0.2	91	97.833333	67.135135	26.930233	36.809286	12.2	54.533512	F	43		Y	1.767313	18.6493	0	4.27854	0	-21.9278
2.26037	108.5	39.5	7.435	24	161.142857	19.033333	0.62	9.05	1.5	1.4	5	215	61.5	1.9	0.5	115.5	76.46875	70.136364	17.8125	37.010714	16.6	74.13295	M	4		Y	1.769622	0	0	19.4658	0	-18.4658
5.084363	139	35.5	7.4	22	199.25	13.25	1.5015	9.4	2.5	1.2	3	255.5	29	0.7	0.45	148	67.333333	64.948276	22.203704	38.166667	15.6	69.13641	F	9		Y	1.770133	18.0947	0	4.91704	0	-22.0117
3.377917	166.5	41.5	7.265	19.4	206	16.866667	0.5295	9.2	2.8	1.4	1	241.333333	114.6	0.333333	1.82	65	99.846154	71	21.481481	37.706	13.56	47.209164	F	6		Y	1.776243	14.802	0	0	0	-13.802
4.457269	94	58	7.245	22.2	124	9.7	1.204	15.5	3.1	2.3	2	178	114	1	1.5	114	90.192308	68.925926	29.339286	38.074706	17.1	27.35134	M	8		Y	1.794821	21.5752	0	0.224353	0	-20.7996
3.877095	210	26	7.4	19.333333	210	13.6	1.5	8.2	2.7	3.0628	5	420	32	0.6	2.366667	110	104.68	70.458333	18.846154	37.42	15.3	61.369324	M	7		Y	1.805475	1.28533	0	0	0	-0.285327
9.963264	289.5	33	7.515	23.8	417.5	12.6	1.119068	9.2	3.22	2.9	3	252.2	1092.4	21.26	0.58	113.5	64.44	106.076923	15.321429	36.186471	19.888889	44.37194	F	18		Y	1.806637	15.4919	0	5.18404	0	-19.676
2.212384	210.5	34.5	7.425	24.666667	467.75	6.7	1.2744	8.6	2.65	1	8	145.5	16	0.3	0.5	91	97.464286	69.176471	20.362069	37.295	12.4	65.670654	F	4		Y	1.808004	5.03228	0	0	0	-4.03228
3.857269	136.5	34	7.33	16	334.25	25.6	0	10.6	2.83361	3.9	10	101	585	4.3	1.8	153	71.5625	70.032258	20.26087	36.843333	12.1	87.19696	M	7		Y	1.814755	10.8885	0	1.037	0	-10.9255
14.875752	168.5	54.5	7.225	19.25	293.775253	8.275	0.276683	7.95	2.166667	4	1	133.25	124.333333	0.433333	1.075	138.5	97.36	76.607143	21.092593	36.501667	12.05	57.971508	M	27		Y	1.815034	13.9209	0	0.403341	0	-13.3242
24.222407	124.5	41	7.35	20	314	14.6	0.7616	8.2	3.9	8.2	12	210	33	1.8	0.95	172	99.545455	76.638889	17.295455	36.913333	23.3	85.51402	F	44		Y	1.8165	22.7062	0	0	0	-21.7062
10.456701	76	39.5	7.32	21.333333	98.571429	7.966667	1.692	8	2.45	1.9	6	161.666667	179	0.3	3.933333	152	96.566667	65.045455	29.761905	37.358571	13.4	53.351852	F	19		Y	1.817017	0	1.33885	13.4411	0	-13.78
3.846863	87.5	72	7.24	29.5	282	15	1.575	10.4	3.7	1.3	10	235	9	0.2	2.2	213	98.869565	81.673913	21.041667	37.08	16.8	81.26444	F	7		Y	1.819664	11.8711	0	8.71273	0	-19.5839
13.705544	207.5	41.5	7.33	21.8	370	11.2875	2.3256	8	2.77651	4.8	7	119	27	0.9	0.9	117.5	91.822222	64.72619	19.636364	36.718947	14.12	88.73083	M	25		Y	1.824079	11.4552	0	12.2578	0	-22.713
3.827674	147.5	36.5	7.4	23	330.75	16.533333	1.099	8.45	2.989393	3.4	2	361.333333	34	0.8	0.866667	115	92.791667	83.56	17.3	37.135714	14.1	63.335194	F	7		Y	1.828787	16.0541	0	0	0	-15.0541
2.183646	98.5	34	7.285	17.666667	116.166667	11.95	0.72935	12.8	2.92245	4	4	230.5	192	0.45	0.9	145	104.72	77.96	20.269231	34.625	13.65	77.89949	M	4		Y	1.831799	22.8975	0	0	0	-21.8975
4.311516	85	43	7.295	18.5	170	10.9	0.5016	15	3.7	5.2	0	227	252	0.35	0.725	106.5	82	107.62963	23.777778	37.100109	11.133333	47.089897	M	8		Y	1.855496	21.8485	0	0	0	-20.8485
9.697685	112	43.5	7.41	26	169.75	7.45	0.139679	12.6	4	3.2	1	217	94	0.5	0.933333	91	79.888889	91.8	18.85	37.515714	11.7	50.97878	M	18		Y	1.856113	18.2518	0.41247	3.91846	0	-21.5827
4.287419	444	38	7.35	19.25	444	11.575	0.635	5.8	2.45	3.639172	2	149	9	0.55	0.9	111	71.688889	69.947368	16.619565	36.4225	12.1	51.91733	M	8		Y	1.865924	7.23046	0	1.39944	0	-7.6299
8.553484	162.5	38	7.35	19.6	325	14.98	1.39	7.65	2.2	3.5	6	360.6	31.5	0.35	6.36	56.5	63.694444	68	19.460526	36.6875	27.5	52.627464	M	16		Y	1.870583	14.6139	0	0	0	-13.6139
6.905255	226	30.5	7.215	11.714286	330	28.64	3.74	8.5	2.3	15.3	10	151.2	1877	1.35	3.871429	108	66.121951	61.8	22.348837	36.443333	15.2	81.271515	F	13		Y	1.882624	18.247	0	3.18598	0	-20.433
5.311551	278.5	37.5	7.385	24.5	321	16.38	1.071	6.7	2.266667	3.3	0	301.166667	21.666667	1.433333	0.425	127	117.56	71.56	17.692308	37.19	17.916667	24.463533	F	10		Y	1.882689	4.58749	0	14.7666	0	-18.354
15.87706	83	39	7.47	28.8	85.875	14.1	1.1266	9.45	2.55	3.4	4	79.25	34.666667	5.233333	1.05	132.5	88.884615	72.678571	19.692308	37	15.725	56.920208	M	30		Y	1.889519	18.6747	0	4.25142	0	-21.9262
2.638322	62	29	7.44	20.5	186.659472	17.8	1.767	11.3	3.7	2.6	3	259.75	140	1.7	0.75	78	116.878049	71.707317	20.390244	36.205	19.875	61.57154	F	5		Y	1.895144	9.47572	0	13.645	0	-22.1208
2.105949	251.5	45.5	7.39	26.666667	286	8.65	1.6274	14	3.4	2.927925	1	161	29.5	0.3	0.666667	108	81.391304	103.227273	24.538462	37.605556	12.15	53.168495	M	4		Y	1.899381	20.6637	0	0.712268	0	-20.376
18.95309	70	42	7.395	25	106.75	25.9	1.9405	9.9	2.963218	0.9	0	676.5	75	0.3	0.8	182.5	75.807692	80.037037	21.172414	36.954286	13.1	41.28157	M	36		Y	1.899426	20.0627	0	3.78566	0	-22.8484
8.90331	317.5	41	7.395	25	686.5	9.133333	0.949	5.7	1.6	1.1	6	389	21	0.3	0.5	57	58.692308	69.4	12.05	35.14	19.066667	44.607174	M	17		Y	1.909402	17.3531	0	0	0	-16.3531
3.140463	199	39.5	7.345	22.333333	394.166667	13.816667	1.477389	10.5	2.966667	6.5	6	91.6	404.166667	1.45	0.8	135	78.3	81.966667	16.451613	37.00913	17.06	68.45252	M	6		Y	1.910546	10.5558	0	13.3261	0	-22.8818
9.933356	69	26	7.25	13.333333	120	3.2	0.512	9.5	3.1	2	3	69	70	1	1.8	65	112	104.32	25.36	36.514286	13	55.094315	M	19		Y	1.912747	8.85904	0	1.61073	0	-9.46977
3.119167	160	39	7.485	26	110.625	3.4	0.42	8	1.9	1.6	6	133.5	14	0.6	0.55	116	119.192308	77.354839	22.230769	36.843333	16.596191	72.63659	M	6		Y	1.92359	13.4651	0	8.88058	0	-21.3457
7.778669	103	44	7.33	22.5	123.602941	33.3	2.331	8.7	2.1	1.4	7	77	29	0.4	1.75	105	75.565217	62.115385	22.8	36.787143	16.4	82.0766	M	15		Y	1.92835	23.1723	0	0	0	-22.1723
6.724942	156.5	31	7.36	17.8	369.75	11.32	1.3548	9.7	2.95	1.4	0	57	96	0.35	1.16	96.5	103.666667	83.035714	21.607143	35.959286	14.24	21.462748	F	13		Y	1.933102	19.6284	0	2.8253	0	-21.4537
20.669525	133	34	7.485	23.5	266	10.3	0.5985	13.2	4.5	1.855023	4	246	20	0.65	0.9	158	85.615385	99.16	22	37.212857	10.3	50.88988	M	40		Y	1.935216	20.9971	0	0.290282	0	-20.2874
17.042674	93	45	7.41	27.333333	127.166667	9.95	1.47985	8.6	2.5	1.4	1	190.5	33	0.35	0.733333	206	99.818182	86.414286	23.014286	38.40375	15.35	37.511642	M	33		Y	1.936316	21.098	0	1.40725	0	-21.5053
5.155023	261	56.5	7.335	30	336.75	18.9	3.1975	8.3	2.9	3.591966	4	85	6	2.1	3.35	75	75.608696	71.125	17.125	36.49	13.35	81.002144	F	10		Y	1.939856	15.4219	0	0.969928	0	-15.3918
4.633137	248.5	35	7.33	20.25	349.166667	4.65	1.0329	12.4	3.4	1.4	3	174.25	281	0.5	0.45	105	63.375	75.369048	16.731707	36.765099	10.6	56.212887	F	9		Y	1.942528	9.06513	0	3.45338	0	-11.5185
3.59669	186.5	42	7.38	20.75	306.25	7.6	1.598	10.4	2.911497	1.4	1	238.25	17	0.6	0.575	135.5	77.272727	75.657143	20.83871	37.324286	10.9	51.540604	M	7		Y	1.946234	17.2381	0	3.3364	0	-19.5745
5.134942	305	35	7.41	21	610	7.5	0.45885	7.4	2.75	3.326744	7	184	23.5	0.35	9.166667	131.5	67.677419	96.03125	16.3125	36.342857	14.45	72.058395	M	10		Y	1.947442	3.29118	0	11.0517	0	-13.3429
2.047338	98.5	46	7.35	21	262	10.3	1.339	8.3	1.5	1.8	2	115	22	2.6	0.8	74	95.36	71.333333	23.821429	37.175714	51.2	54.29455	F	4		Y	1.953757	13.1879	0	8.30347	0	-20.4913
11.249711	99	30	7.49	24.5	282.857143	8.95	1.853	11.6	3.8	1.772241	9	148	29	1	1.35	102	82	79.6	17.160714	37.252857	11.95	82.55635	M	22		Y	1.955606	0.392603	0	2.54081	0	-1.93341
4.579155	255	30	7.335	17.5	379	4.125	0.4	9.15	2.2	4.2	1	334	30	0.25	1.025	119.5	126.272727	76.772727	19.4	38.04	14.6	33.298813	F	9		Y	1.965428	15.8181	0	5.14651	0	-19.9646
4.070197	204.5	31.5	7.23	14.5	432	20.066667	0.3	10.8	2	2	1	197	25.5	0.85	1.5	143.5	101.461538	76.538462	21.58	37.01	15.75	50.86118	F	8		Y	1.965507	10.5646	1.21616	4.50429	0	-15.285
2.026551	172.5	41.5	7.335	21	268.25	14.566667	0.3355	9.5	3.05	2.3	4	289	178	21.433333	1.266667	107.5	80.714286	80.209677	13.965517	36.6	14	85.401024	M	4		Y	1.973797	10.0252	0	10.2637	0	-19.289
3.028032	219.5	36	7.395	21.666667	348.857143	17.1	1.96187	9.75	2.95	2.3	6	182	46.333333	3.05	1.933333	132.5	83.814815	78.566667	18.833333	37.081429	18.025	54.415665	M	6		Y	1.981485	0.748561	0	5.19589	0	-4.94446
10.089306	147.5	57.5	7.255	19.333333	215	26.5	0.58	5.1	1.4	4.128027	5	282.666667	13	0.2	0.366667	63	73	64.153846	22.222222	36.73125	13.8	67.591446	M	20		Y	1.982297	23.5679	0	0	0	-22.5679
2.01669	98	41	7.32	17.5	278.75	13.75	0.302	8.1	3.5	2.8	3	243.5	16	0.2	1.9	200	82.327869	74.016949	22.774194	36.868333	10.3	55.37268	F	4		Y	1.983448	9.78501	0	10.0495	0	-18.8345
2.013669	147	38.5	7.36	24.5	258.833333	9	1.08	12.9	3.7	1.6	1	139	32	2.509048	0.95	104	107.125	67.291667	20.086957	37.665556	14.3	42.39047	M	4		Y	1.986424	7.78016	0	0	0	-6.78016
12.577303	124.5	34	7.47	25	249	25.2	3.541407	12.3	3.3	1.4	3	368	27	0.4	0.8	165	91.878049	81.878049	21.195122	37.327143	15.9	66.27144	F	25		Y	1.987708	1.48415	0	5.4821	0	-5.96625
13.064942	117	40	7.45	26.5	195	11.75	1.29	10.8	3.2	1	5	213.5	20.5	0.45	0.5	170	85.88	66.8	19.38	36.813333	13.95	71.76074	M	26		Y	1.990059	21.4314	0	0.436282	0	-20.8677
3.498738	119.5	35	7.255	18	239	23.05	1.62	10	2.915287	6.8	5	62.4	35	1.866667	1.55	162	97.416667	77.259259	20.98	36.932	16.733333	77.3133	F	7		Y	2.000721	7.43125	0	2.12934	0	-8.56059
3.995556	223.5	33.5	7.305	20.5	378.25	8.8	0.350752	8.6	2.4	6.4	7	139.2	287	3.05	1.2	114.5	91.833333	81.222222	14.694444	36.458333	18.57	51.881172	F	8		Y	2.002224	7.17464	0	12.8476	0	-19.0222
4.487905	141.5	35	7.285	16	323	26.9	4.031657	10	2.8	2.1	6	183.5	412.75	0.35	2.3	106	83.28	67.166667	21.6875	37.573333	14.3	83.704216	F	9		Y	2.00539	6.68463	0	7.69847	0	-13.3831
6.978148	151	34	7.45	24	222.5	14.85	1.539513	9.75	4.2	1.2	4	300	11	1	1.25	107.5	83.37931	93.147059	17.12069	37.9025	13.65	54.191902	F	14		Y	2.006263	2.43618	0	18.4863	0	-19.9225
4.484051	239	47.5	7.38	24	286	28	3.248	10.5	2.3	1.5	3	233	26	3.5	1.2	127	56.846154	72.625	12.481481	35.86	18.5	56.675888	M	9		Y	2.007114	13.522	0	9.77539	0	-22.2974
13.94956	295.5	37	7.395	20	409.5	20.2	1.8139	10.25	3.3	2.6	7	179.5	32	0.3	1.65	111	76.481481	76.291667	17.783333	36.92	12	77.48114	F	28		Y	2.007232	19.727	0	2.58073	0	-21.3078
2.979815	194.5	36.5	7.255	23.333333	393	10.3	0.572929	8.75	2.633333	11.3	6	140	2037.333333	3.366667	1.1	142.5	89.586207	81.482759	19.883333	37.0625	21.34	43.041233	F	6		Y	2.013548	5.2576	0	16.4104	0	-20.668
3.942593	153	38	7.465	29	446	5.6	0.042424	11.2	2.5	1.5	5	106	78	0.2	0.9	76	64.861111	67.941176	13.555556	35.722	10.9	75.14999	F	8		Y	2.029121	12.4284	0	0	0	-11.4284
3.941759	126.5	26	7.35	13.333333	342	16.15	0.4239	8.4	2.1	3.57003	7	350	41	0.5	3.633333	77	82.52	91.833333	13.25	36.895714	13	82.919174	M	8		Y	2.029551	1.01478	0	16.7438	0	-16.7586
2.4575	107	45.5	7.28	19	214	21.566667	2.848155	9.6	3.1	2.7	3	90.333333	410.333333	3.6	1.266667	122.5	98	71.478261	20.14	37.34125	14.05	68.09685	F	5		Y	2.034588	10.0712	0	6.51068	0	-15.5819
5.892245	142.5	41.5	7.31	22.5	218.833333	11.35	0.309	11.5	2.1	1.9	1	251	14	1.6	1.3	113	85.580645	64.166667	22.65625	38.175833	14.25	52.497993	M	12		Y	2.036575	7.63716	0	11.2662	1.02112	-18.9245
3.436539	170.5	35	7.38	24.333333	405	3.05	0.5966	8.4	3	1.3	6	109	342	0.2	1.3	108	45.958333	77.833333	16.375	36.420544	13.35	76.62976	M	7		Y	2.036933	16.4216	0	5.40272	0	-20.8243
15.665012	197.5	36	7.24	20.666667	272.75	13.1	0.774	7.4	2.6	3.6	4	156.666667	31	0.95	0.666667	150.5	107.826087	77.090909	17.791667	36.821667	17.34	58.659615	F	32		Y	2.042769	19.151	0	0	0	-18.151
5.869317	110.5	31.5	7.385	18.75	221	5.825	0.504	10.2	2.6	2.3	3	163.5	1746.5	1.775	1.025	86	106.259259	73.96	25.875	37.978636	16	45.653835	F	12		Y	2.044531	12.3666	0	3.58929	0	-14.9559
8.762975	124.5	53	7.25	21	249	13.98	2.15	8.8	2.1	4.2	0	251.8	41	0.8	1.14	117	127.818182	79.580645	15.875	37.073333	11.6	45.645817	M	18		Y	2.054097	16.5336	0	4.92413	0	-20.4577
13.622269	173	46.5	7.185	17	223.214286	5.2	0.4326	8.3	2.2	2.5	3	30	28.5	11.2	2.34	111.5	104.641026	71.975	26.675	37.002692	14.58	70.369	M	28		Y	2.055458	19.9673	0	0	0	-18.9673
9.240058	208.5	49	7.55	30.5	270.333333	14.3	0.5432	10.7	3.031914	8.5	0	432	88.5	0.4	1.125	122	83.451613	86.648148	20.862069	38.56375	13.35	44.425648	F	19		Y	2.056264	19.9133	0	1.51514	0	-20.4284
6.801354	140	39.5	7.445	25.333333	394	9.65	1.01	9.55	3.040309	1.4	3	282	58	0.55	0.333333	143	122.26087	87.75	18.041667	37.548571	12.6	50.74511	F	14		Y	2.058414	3.9698	0	19.4324	0	-22.4022
8.199155	107	51.5	7.375	24.5	470.416667	10.9	1.36285	8.95	2.9	5.2	6	212.333333	69	0.666667	4.825	109	79.518519	83.758621	16	36.576667	24.75	55.32354	M	17		Y	2.073384	11.0987	0	8.78139	0	-18.8801
13.477025	217	47	7.335	25.5	328.75	10.2	0.632252	9.7	3.6	2	0	205	35	0.3	0.6	94	80.107143	71.851852	16.339286	37.915	11.4	48.044407	F	28		Y	2.07761	13.152	0	0	0	-12.152
2.882801	196	47	7.215	16	388.75	12.16	1.030976	7.9	2.466667	2.4	2	121.2	70.5	13.825	1.32	179	97.888889	78.846154	23.071429	36.895714	13.625	61.45778	M	6		Y	2.081309	5.12811	0	0.520327	0	-4.64844
5.2775	257.5	40.5	7.405	25.5	295	8.15	0.33894	9.95	3.4	4	7	192	27	0.8	0.85	172.5	101.032258	82.064516	22.609375	37.142222	15.3	70.950966	M	11		Y	2.08432	0.947418	0	18.0041	0	-17.9515
2.874306	62	47	7.465	32	38	3.8	0.205	8.7	2.5	1.1	8	51.5	110	0.6	0.633333	141	103.032258	57.833333	26.258065	37.01	13.7	68.75729	M	6		Y	2.08746	0	0	15.9923	0	-14.9923
2.390856	102.5	30.5	7.38	18.5	141.428571	13	1.354245	11.65	2.2	5.7	8	73.5	26.5	0.7	1.7	235	84.84375	86.65625	15.828125	37.54875	19.05	75.81477	F	5		Y	2.091301	3.55521	0	18.4035	0	-20.9587
17.632257	141.5	39.5	7.455	28.75	206	3.858333	-0.344308	7.8	3.266667	4.7	10	87.833333	157	4.4	2.1	90.5	68	66.529412	13.645833	36.805	19.933333	69.134384	M	37		Y	2.098427	10.4553	0	3.90099	0	-13.3563
6.669525	158.5	36.5	7.35	19.25	320	11.633333	0.924732	10.4	2.6	4.5	2	91.333333	392.5	4.2	1.325	79.5	99.962963	80.645161	22.982143	37.262	18.25	61.613384	M	14		Y	2.0991	8.99614	0	11.9949	0	-19.991
34.116238	186	54	7.335	25	288.5	9.5	0.9894	6.8	2.941977	4.1	7	445.5	18	0.2	2	93	100.736842	79.842105	19.24359	37.295556	12.8	78.8621	F	72		Y	2.110432	11.8306	0.293116	3.80464	0	-14.9284
3.305174	165.5	30.5	7.31	16	313.75	16.05	1.963887	9.45	2.7	2	4	194	335.5	1.95	0.8	88	76.130435	70.23913	18.793478	36.156667	16.6	75.94315	F	7		Y	2.117892	5.14345	0	12.7073	0	-16.8508
10.780255	107.5	49.5	7.295	23.5	133.571429	13.85	1.664	12.4	2.5	1.5	0	196.5	21	2.5	1.15	105	98.555556	72.185185	24.089286	38.19	12.8	40.591644	M	23		Y	2.13353	17.161	0	4.30571	0	-20.4667
2.342106	128.5	62.5	7.245	24	303	15.35	0.3853	13.7	3.7	0.7	1	263	576	6.6	0.933333	73	85.52	81.255319	16.416667	36.508571	14.55	58.5069	M	5		Y	2.134831	2.98165	0	18.7936	0	-20.7753
6.55213	40	39	7.15	15	80	5.533333	0.151	7.1	1.6	2.8	6	78.333333	16	0.3	2.133333	53.5	101.363636	72.727273	15.645833	36.198182	11.733333	79.98477	F	14		Y	2.13671	16.7884	0	2.53861	0	-18.327
21.948553	146.5	52.5	7.275	24.666667	191.5	9.95	0.99	10.3	3.25	3.1	2	256.5	437	0.6	1.5	132.5	80.896552	77.790323	22.014286	36.85	14.35	52.6423	M	47		Y	2.141371	22.6173	0	0.0721384	0	-21.6894
3.731944	237	37.5	7.41	22.666667	405	9.266667	0.549865	9.45	3.333333	5	4	118.363636	395	3.233333	1	113	79.25	86.666667	17.98	37.358667	13.390909	59.529724	M	8		Y	2.143655	2.18385	0	20.5925	0	-21.7763
7.893623	233.5	34.5	7.255	13.75	302	8.25	1.32	13.7	2.865313	6.1	1	232	57.666667	0.766667	2.275	106	116.192308	71.555556	27.035714	37.84	16.825	56.54957	F	17		Y	2.153637	4.71478	0	11.9083	0	-15.6231
5.564259	150	50	7.22	20	278	14.1	0.9996	6.8	3.4	1.2	6	174	16.5	0.25	2.575	131.5	88.307692	83.666667	22.155172	36.803333	11.6	51.907063	M	12		Y	2.156621	14.9166	0	8.8062	0	-22.7228
9.243773	116	43.5	7.325	17.8	207	10.766667	0.2285	9.5	2.804925	4	1	172.833333	658	1.9	2.28	105	134.692308	64.596154	16.314815	37.80375	16.45	30.169598	M	20		Y	2.163619	18.4016	0	2.44669	0	-19.8483
2.772731	230	44.5	7.385	27	460	16.4	1.844788	11.5	3.6	1.9	4	159	18	1.4	1.9	162	92.888889	72.274194	24.428571	37.81	17.2	61.08622	M	6		Y	2.163932	4.68852	0	13.6989	0	-17.3874
3.689039	245	30	7.46	20	156	6	1.1205	10.4	3	1	4	234	18	0.5	1.3	111	78.541667	77.347826	16.08	37.786667	13.8	83.066574	M	8		Y	2.168586	7.59005	0	0	0	-6.59005
2.303715	92.5	37	7.44	24	185	7.5	1.0572	7.8	2.2	1.1	3	183.5	18	1.6	0.866667	80	90.151515	74.030303	19.661765	36.087143	17.5	40.519493	M	5		Y	2.170407	9.69449	0	5.49837	0	-14.1929
13.819502	227	43.5	7.375	26	242.5	14.4	1.328232	18.2	3.7	2.2	2	100	29	0.9	0.7	198	109.409091	93.52381	18.086957	37.691429	12.8	51.72798	M	30		Y	2.170845	19.6799	0	0.795977	0	-19.4759
6.444456	245	49.5	7.31	23.5	306.25	13.725	2.34	8.2	2.884589	5.9	3	94.5	10	2.7	0.825	96	95.5	73.804878	21.345238	37.281765	15	65.673805	M	14		Y	2.17241	5.74137	0	15.362	0	-20.1034
2.761366	192	41	7.325	19.25	490.833333	21.0125	2.3725	10.85	2.775	4.7	6	194.25	254.75	1.2	0.95	125.5	92.354839	107.045455	17.234375	36.715556	15.9375	55.38936	M	6		Y	2.172838	5.50452	0	0	0	-4.50452
23.914549	271	42.5	7.345	19.666667	420.428571	13.85	1.242	11.65	3.7	5.4	0	154	37	0.6	1.033333	133	96	83.23913	25.130435	38.007143	12.4	24.70693	M	52		Y	2.174409	19.5293	0	0.75268	0	-19.2819
7.338912	85	30.5	7.35	17.5	121	5.225	0.45	12	3.35	3.2	8	61.25	5952.666667	4.6	8.525	83	101.64	76.865385	27.425926	37.649	20.275	49.744675	M	16		Y	2.18016	14.2687	0	4.97122	0	-18.2399
15.095729	80	41.5	7.375	23.5	179.25	22.65	0.932	10	3	0.8	0	507.5	30	1.4	0.95	81	100	86.04	16.384615	38.61	13.1	40.757206	M	33		Y	2.186049	17.6717	0	4.25507	0	-20.9267
3.641042	81.5	103	7.295	43	156.785714	15.1	3.0955	11.1	3.095459	1.3	5	245	19	0.4	0.7	166	89.5	94.25	20.958333	37.528333	12.5	77.70856	F	8		Y	2.197173	4.94364	1.92253	12.9038	0	-18.77
2.268206	91	46	7.42	29	182	8	1.06	8.4	2.7	0.6	0	261	47	0.3	1.1	88	85.916667	90.666667	18.08	37.984286	9.3	33.96509	F	5		Y	2.204385	18.076	0	0	0	-17.076
2.717824	97	33	7.345	18.75	180.166667	9.3	0.372	13	2.6	1.4	3	154.5	22	0.4	2.25	94.5	91.28	71.68	22.92	37.083333	16.157793	78.977104	M	6		Y	2.207648	11.6331	0	8.74474	0	-19.3778
4.048553	96.5	34.5	7.395	20.6	115.555556	16.9	0.8106	11.9	2.859413	2.5	3	339.75	32.5	0.3	0.68	127	54.888889	70.769231	15.962963	34.3	13.225	51.963123	M	9		Y	2.223016	22.7242	0	0	0	-21.7242
8.958588	160	48	7.25	18.666667	262.5	35.366667	1.81	8.65	2.4	1.6	4	58.666667	23	5	0.866667	122	86.115385	71.68	20.942308	36.508571	13.466667	73.95207	F	20		Y	2.232495	21.3203	0	2.34412	0	-22.6644
6.70331	119	42.5	7.325	23.333333	269	28.2	0.339	7.8	3.1	3.3	4	266.5	203	5	1.2	92	75.444444	67.854839	21.321429	37.555714	15.9	88.10154	F	15		Y	2.2377	6.21832	0	10.8156	0	-16.0339
2.68088	177.5	32.5	7.44	21	443.75	11.45	1.01	9.6	3.1	3.218843	1	177.5	22	0.3	0.533333	76	103.076923	92.851852	15.092593	38.133333	13.2	58.487785	F	6		Y	2.238071	13.4284	0	2.98409	0	-15.4125
7.589676	204	45	7.26	17.333333	242	6.4	0.040068	8.85	2.7	7.6	3	159	102.5	2.25	0.533333	74	92.864865	76.9	19.576923	36.577143	17.733333	70.42369	F	17		Y	2.239885	18.0464	0	5.53822	0	-22.5847
18.27044	83	34.5	7.465	23.333333	118.571429	27.3	1.152	10.7	2.1	1.2	0	233	46	1.5	0.933333	98	127.37037	100.5	22.888889	37.117143	13.3	44.037777	M	41		Y	2.244062	17.4052	0	3.55766	0	-19.9628
15.568287	159.5	34	7.415	22	326.25	20.85	1.3838	11.2	3.4	2.4	3	219	30	0.8	0.5	126	72.533333	85.151515	17.441176	37.924286	12.65	53.37794	F	35		Y	2.24816	20.4657	0	1.13586	0	-20.6016
8.888553	176	71.5	7.115	23.666667	159.821429	12.166667	1.5104	10.6	3.1	1.7	1	149.666667	17	0.4	0.966667	112	92.807692	67.583333	26.586207	37.674286	16.444573	50.106262	F	20		Y	2.250085	18.7038	0	4.85456	0	-22.5584
6.205972	82.5	47	7.335	26.428571	175.710531	14.166667	1.8768	13	3.6	5.4	3	219	544	0.6	1.914286	159	110.321429	111.62963	27.333333	36.857778	10.35	48.05662	F	14		Y	2.255892	16.4841	0	5.83578	0	-21.3199
4.87434	170.5	40.5	7.37	25	249.75	20.125	1.0908	8.25	2	1.3	4	136	7	0.95	0.95	128.5	97.538462	75.615385	18.8	37.132	12.25	75.00199	M	11		Y	2.256716	8.82171	0	12.5145	0	-20.3362
6.635486	258	32	7.4	21.5	258	13.133333	0.84	10.3	2.8	1.9	9	155.333333	20	0.4	2.025	207	89.307692	63.84	30.730769	37.658571	13.95	83.94562	M	15		Y	2.260573	0	0	21.9225	0	-20.9225
2.210093	286	34.5	7.485	28	385.75	8.3	0.6972	12.6	3.065076	1.2	0	118	34	0.3	0.8	109	77.416667	89.916667	24.44	38.317	12	47.329494	F	5		Y	2.262348	15.5423	0	0	0	-14.5423
4.854433	242	40.5	7.325	22.25	460	6.48	1.5198	7.75	3.425	6.2	4	88.6	3743.6	1.98	1.625	105.5	91	82.333333	22.590909	37.288125	20.21	52.52428	F	11		Y	2.26597	4.7757	0	18.1278	0	-21.9035
2.196794	119.5	31.5	7.305	14.833333	315.892857	13.066667	0.8704	13	3.1	2.9	3	156.333333	1325.666667	1.3	2.2	76	111.243243	105.407407	15.447368	36.87	15.95	59.424347	M	5		Y	2.276044	2.34433	0	13.0797	0	-14.424
3.94265	129.5	42.5	7.44	25.333333	289.25	14.133333	0.914	8.95	2.803357	1.2	3	357	15	0.4	0.8	147	57.192308	66.296296	17.333333	36.644286	12.7	68.8952	F	9		Y	2.282729	19.3482	0	1.06527	0	-19.4135
12.688646	91.5	66	7.33	29.333333	142.083333	8.45	0.656	13.9	2.85	2.2	2	232	78.5	0.6	1.133333	230	75.219512	72.04878	20.464286	38.655263	12	56.2848	M	29		Y	2.285508	23.5644	0	0	0	-22.5644
3.487604	291.5	40	7.455	29.166667	343	7.5	0.9525	8.4	2.914899	1.9	1	245	13	0.1	0.58	99	72.0625	75.90625	20.166667	37.355	13.3	50.169613	F	8		Y	2.293838	22.2932	0	0	0	-21.2932
3.463472	79	40	7.47	26.75	182.043191	8.533333	1.352	8.3	3.9	1.7	7	95.333333	97.666667	0.55	3.925	58	59.56	86.769231	24.703704	36.2	12.566667	80.49681	M	8		Y	2.309821	6.91503	0	16.4719	0	-22.3869
3.865752	215	26	7.32	11.25	273	8.6	0.390594	9.1	3.7	1	3	164.666667	31	0.3	5.375	31	84.206897	82.303571	24.741379	37.893571	11.9	57.778866	M	9		Y	2.328137	15.1674	0	5.20813	0	-19.3755
25.752674	88	49	7.37	24.5	90.5	3.35	0.6474	6	2.6	2.8	5	68	19	0.5	1.85	67	64.814815	66.807692	20.230769	36.776429	12.4	74.11221	M	60		Y	2.329855	21.6774	0	1.70856	0	-22.3859
8.579375	151	22.5	7.17	10.5	302	6.366667	1.0086	11.8	1.966667	2.2	4	167	23.5	0.35	2.028571	203	117.294118	65.625	25.847222	37.7	11.75	49.848892	M	20		Y	2.331172	19.7003	0	0.114616	0	-18.815
2.144479	85	37	7.4	24	121.428571	6.75	0.85575	9.2	2.6	0.6	0	292	7.5	0.45	3.5	129	111.962963	103.461538	17.37037	37.54	14.6	42.524582	F	5		Y	2.331569	0	0	18.6525	0	-17.6525
27.746528	102	54.5	7.305	25.333333	152.5	11.65	1.024	8.5	2.948795	0.6	3	190	10	1.8	1.3	145	113.965517	78.321429	19.416667	38.884667	12.9	33.698116	M	65		Y	2.342635	17.7464	0	2.09035	0	-18.8367
7.670139	68.5	41.5	7.43	26.666667	137	29.35	2.296	7.7	2	0.9	2	466	20	0.5	0.7	70	87.032258	78.78125	24.871429	37.573333	14.3	56.78277	F	18		Y	2.346763	20.5342	0	2.6727	0	-22.2069
3.405914	327	36	7.335	29	340.666667	4.090909	-0.489315	6.65	3.8	13.1	5	115.727273	1041.666667	4.166667	0.866667	108	96.40625	107.208333	16.514286	37.75	14.941667	59.97613	F	8		Y	2.348856	3.91965	0	18.2036	0	-21.1233
7.65765	107.5	46.5	7.36	26	215	15.7	1.617706	8.2	2.7	0.7	0	283	13	1.5	3.7	92	85.5	78.884615	19.722222	38.467143	16.8	44.85164	M	18		Y	2.350591	19.0006	0	0	0	-18.0006
2.550602	348	20.5	7.065	10.857143	429.833333	16.9	4.75	12.1	2.993084	2	0	198	39	0.4	1.914286	260	136.151515	82.232558	23.888889	36.94	11.35	27.862179	F	6		Y	2.352386	8.12227	0	0	0	-7.12227
4.250197	175.5	26	7.22	14	320.642857	11	0.554173	11.2	3	9.4	1	180	130.5	1	1.833333	109	104.777778	94.571429	18.344828	36.934545	13.05	31.805527	F	10		Y	2.352832	16.7051	0	5.88208	0	-21.5872
2.538993	241.5	38.5	7.355	19.5	242.5	11	0.72	9.4	2.5	5	5	121.5	33	0.7	1.225	83	110.533333	77.730769	13.83871	37.073333	15.733333	69.298676	M	6		Y	2.363142	15.7543	0	3.54471	0	-18.299
3.791806	219.5	32.5	7.325	16.666667	473.75	50.2	8.236056	9.9	2.65	5.9	8	344.5	98	6.5	0.933333	117.5	87.310345	79.724138	18	36.546	19.45	63.98479	F	9		Y	2.373539	11.604	0	7.38434	0	-17.9883
3.363125	169	36	7.47	24	371.75	17.5	2.169181	6.4	2	2.7	9	255	18.666667	1.3	3.066667	95.5	83.142857	67.607143	15.111111	36.105	13.9	71.06406	F	8		Y	2.37874	8.02825	0	12.7609	0	-19.7892
15.110243	125	37.5	7.42	26	226.333333	11.05	1.3189	13.9	3.6	2	3	189.5	52	2.05	0.75	120	88.976744	64.228571	20.609756	38.07	12.8	65.14685	F	36		Y	2.38249	12.2764	0	9.99322	0	-21.2697
10.887222	176.5	42	7.27	19	179.5	12.1	0.133	9.9	2.4	0.9	0	166.5	10	0.6	2.433333	62	100.48	88.461538	26.518519	37.8275	12.15	42.054214	M	26		Y	2.388121	19.1968	0	4.40884	0	-22.6057
15.036204	157.5	35	7.36	18.5	393.75	8.95	0.759	8.7	2.3	1.3	2	143.5	156	2.85	0.6	82	87.692308	90.962963	18.37931	37.868333	13.15	62.64808	F	36		Y	2.394221	14.3886	0	6.56748	0	-19.9561
2.080926	215	45.5	7.325	23.666667	547.5	16.65	1.840978	8.25	2.25	3.6	6	89	1157	2.7	1.366667	180.5	89.934783	85.0625	14.340426	37.195	16.057143	52.98788	M	5		Y	2.402776	19.8229	0	1.44167	0	-20.2646
2.49287	122.5	67	7.315	30	305.535714	5.95	1.08	13.3	3.5	1	0	127.5	55	0.1	0.8	81	91.230769	82.44	15.196429	35.856	10.7	45.789227	M	6		Y	2.406864	4.14516	0	5.08116	0	-8.22631
4.97331	168	35	7.38	24.6	355.666667	21.6	2.3999	15.3	4.1	2.8	2	173.5	330.5	0.45	0.72	163	68.321429	78.214286	17.425926	36.896352	11.5	47.689518	M	12		Y	2.41288	12.3995	0	4.42361	0	-15.8231
4.141655	115	43.5	7.435	28.333333	254.25	8.466667	1.29965	10.2	2.85	0.6	5	128.666667	13.5	0.7	0.933333	104	101.791667	96.45	19.979167	37.676667	12.25	77.730286	M	10		Y	2.414494	18.4025	0	5.30384	0	-22.7063
2.482361	160	40	7.49	25.75	167.142857	12.933333	1.1408	8.3	2.95	2.2	4	266.666667	5.5	0.5	0.6	104	88.171429	74.741935	17.326087	37.563333	14.7	67.149216	F	6		Y	2.417054	14.0995	0	4.43127	0	-17.5307
4.130602	203	28	7.5	22	507.5	7.725	1.4161	9	3.45	4.3	8	92.75	23	1.066667	1.6	166.5	79.607143	60.384615	13.103448	37.004	13.575	68.929955	F	10		Y	2.420955	9.91784	0	0	0	-8.91784
2.062639	210	39	7.39	23.75	341	12.8	1.200769	9.65	3.55	5.5	2	153.75	1945.75	0.475	1.5	161	90.818182	90.882353	19.712121	37.64	16.28	64.08145	F	5		Y	2.424079	9.84984	0	3.5634	0	-12.4132
2.883912	240.5	74.5	7.18	26	158.5	9.7	0.3104	9.9	3	2.3	4	224	14	0.2	2.433333	82	45.2	57.611111	16.980392	36.06875	13.2	86.4102	F	7		Y	2.427259	0	0	22.5619	0	-21.5619
4.113808	103	35.5	7.37	19.75	262.25	9.7	0.7975	9.6	1.7	4.2	2	430.75	10	1.3	1.625	124.5	73.448276	68	19.1	37.436667	17.9	55.79544	M	10		Y	2.430838	9.93808	0	7.63283	0	-16.5709
2.465359	156	38	7.335	20	172	6.1	0.366	10.85	2.833294	2	3	177	37	0.6	1.7	176	74.612903	69.580645	17.258065	36.47875	19.3	78.40504	F	6		Y	2.433723	12.1686	0	11.3574	0	-22.526
15.199583	208	53.5	7.215	18.166667	401.666667	41.35	4.587	10.15	2	2.1	2	266.25	12.666667	1.233333	1.683333	124	98.945946	76.333333	24.5375	36.817143	12.76	32.856945	M	37		Y	2.434277	19.2286	0	3.81589	0	-22.0445
4.10294	94	35	7.525	29	171.142857	16.033333	1.847612	9.95	2.4	1.9	3	251	34.5	4.5	0.466667	107	87.615385	97.637931	34.75	37.118571	15.65	67.49877	F	10		Y	2.437277	2.19355	0	18.3689	0	-19.5625
3.689213	130	64	7.315	29.5	225.333333	17.6	2.099851	11.9	3.45	1	1	266.666667	176	3.566667	1.35	121	78.214286	112.481481	19.553571	36.906667	12.466667	57.11029	M	9		Y	2.439545	13.282	0	9.78528	0	-22.0673
3.273646	271.5	40	7.335	23.75	356	21.35	2.673167	10	2.925	5.4	5	123.636364	815	2.425	1.6	88	97.83871	111.733333	16.954545	36.94	15.145455	50.735577	M	8		Y	2.443758	8.21205	0	14.0516	0	-21.2637
4.890278	320	32.5	7.175	13.4	357.5	14.8	1.272558	16.3	3.6	8.7	0	206.333333	1373	0.4	1.14	96	77.8125	96.735294	20.78125	33.8875	17.1	18.101639	M	12		Y	2.453848	22.3914	0	0	0	-21.3914
2.849769	219.5	38.5	7.39	21.6	478	15.566667	0.872	10.35	2.1	1.7	7	409.6	100	2.2	0.5	132.5	92.785714	71.795455	14.444444	36.191429	16.1	58.471775	F	7		Y	2.456339	4.02957	0	4.88929	0	-7.91885
7.299109	193	43.5	7.33	21.666667	346.5	11.8	1.716	11.9	3.4	4.5	0	265.5	58.5	0.35	1.066667	120	102.958333	74.423077	21.696429	38.047059	13.35	39.98761	M	18		Y	2.466054	7.67217	0	4.93211	0	-11.6043
5.647535	124	36	7.44	25	241.5	7.35	0.063724	11.4	3	0.9	1	118.5	257	17.6	0.55	81.5	108.724138	103.396552	21.948276	37.24	13.25	58.961437	F	14		Y	2.478958	13.8113	0	9.56169	0	-22.373
4.408449	150.5	39.5	7.435	25.25	392.5	10.025	0.525	13.6	2.961506	3.3	3	129.5	13	3.9	1.825	126	75.375	81.558824	16.472222	36.92375	14.8	76.452194	M	11		Y	2.495209	17.8937	0	5.8335	0	-22.7272
3.200069	138.5	42.5	7.375	27.5	158.333333	17.3	0.3686	12.7	3.000216	4.7	2	335	78.5	0.6	0.8	153	104.56	82.925926	28.26	37.001429	13.3	28.800941	M	8		Y	2.499946	19.0621	0	0	0	-18.0621
63.57603	113	44.5	7.37	26	134.333333	9.05	0.4136	10.6	2.3	2.5	5	405.5	63	1.1	1.125	156	95.592593	72.777778	20.5	37.734	14.5	78.81407	M	159		Y	2.500943	21.7962	0	0.373831	0	-21.17
3.196238	95	46	7.34	24	190	16.6	1.218	11.8	3	3.445413	2	259	63	3.25	0.75	121	91.73913	74.25	17.725	37.564286	13.05	56.026176	M	8		Y	2.502943	8.52565	0	14.6266	0	-22.1522
5.18941	113	46.5	7.445	30.666667	204	6.3	1.438	8.7	2.5	1	7	233	45	1.8	1.4	89.5	76.615385	72.730769	18.685185	38.601667	14.95	59.228806	M	13		Y	2.505102	14.0671	0	2.5051	0	-15.5722
7.168206	233.5	61	7.4	29.666667	286	78.7	81.081	8.9	2.731558	0.7	7	246.5	9	0.8	0.666667	90	77.125	60.25	25.5625	37.64	14.1	83.81352	M	18		Y	2.511089	21.0931	0	1.92517	0	-22.0183
2.388692	156	37.5	7.305	17	319	23.6	3.400541	9.2	1.8	5	5	262.75	10	1.6	1.166667	103.5	76.62069	76.816667	12.586207	36.295714	16.5	78.6742	F	6		Y	2.511835	11.7219	0	9.6287	0	-20.3506
3.950243	71	33	7.53	26	190.048755	15.05	1.5301	14.3	3.2	1.3	8	282	51	1.6	1.2	128	97.384615	88.038462	25.461538	36.88	13.6	75.41309	M	10		Y	2.53149	0	0	20.6105	2.67916	-22.2897
3.945104	77	77.5	7.385	34.333333	123	5.65	0.4996	8.9	2.9	1.4	2	108.5	11	0.65	1.066667	92	84.434783	83.56	20.053571	37.254286	17.55	54.85651	F	10		Y	2.534787	16.0114	0	6.67494	0	-21.6863
4.717072	137.5	35.5	7.34	19.5	149	12.166667	0.835	14.55	2.4	4.7	5	185.333333	39	1.6	1.7	70	109.916667	77.791667	19.84	36.834286	18.25	84.63252	M	12		Y	2.543951	21.8356	0	0	0	-20.8356
2.750775	130.5	27	7.27	12.333333	196.666667	19.2	0.37	10.5	2.894364	2.6	2	186	32.333333	0.3	1.1	117	129	74.615385	28.964286	37.40875	13.933333	63.306408	F	7		Y	2.544737	14.9049	0	3.76258	0	-17.6675
2.730764	244	33	7.45	21.5	406.666667	5.25	0.8526	12.3	2.8	2.473326	9	383	5	0.4	0.6	130	76.583333	73.045455	14.826923	35.994286	13.6	76.25329	F	7		Y	2.563385	16.1127	0	5.89579	0	-21.0085
9.743056	110	41.5	7.42	24.333333	239.25	8.533333	0.8131	10	2.1	2.1	2	212	93	1.45	0.8	45	94.771429	81.712264	25.509434	37.865833	15.6	66.71893	M	25		Y	2.56593	13.5481	0	8.16821	0	-20.7163
3.506042	193.5	43	7.395	24.666667	165	10	0.789726	8.35	1.9	2.3	5	81	16	0.6	1.066667	82	77.44186	73.186047	14.544444	36.337857	13.8	71.7112	M	9		Y	2.566997	4.14523	0	13.5338	0	-16.679
3.094132	320	41.5	7.33	21	326	12.35	0.6776	13.4	3.4	3.671669	1	168	26	0.8	0.8	73	78.212121	83.21875	19.727273	38.333846	12.1	54.9897	M	8		Y	2.585539	14.0912	0	2.39701	0	-15.4882
5.783171	116	37.5	7.405	23	331.428571	17.6	1.4235	9.4	1.9	0.9	3	491	22	0.5	0.65	87	66.08	80.692308	16.2	36.372857	18.6	66.89713	F	15		Y	2.593733	6.65725	0	16.7786	0	-22.4358
3.069167	221	37.5	7.295	19.25	236	15.775	0.352133	8.6	2.891356	4.8	8	382	56	0.35	1.6	119	49.296296	75.48	15.672414	32.2	9.9	87.291534	F	8		Y	2.60657	22.8075	0	0	0	-21.8075
4.959248	195	45	7.3	22	331.833333	14.95	1.57148	11.25	2.2	2.8	2	270	5	0.4	1.2	174	88.935484	74.258065	19.25	37.23625	15.6	58.8441	M	13		Y	2.621365	13.9806	0	4.68485	0	-17.6655
2.670289	85	36	7.265	17	191.5	18.4	3.2568	12.2	3.1	3.1	5	362	44	0.2	3.3	206.5	98.733333	73.4	24.1	37.408333	38.7	54.274326	M	7		Y	2.621439	0	0	2.99593	0	-1.99593
6.099687	186	44.5	7.395	22	238.5	29.5	3.245	9.1	2.9	2.4	4	342	12	0.3	0.6	125	117.704545	85.619565	18.988889	37.021429	14.5	61.154373	F	16		Y	2.623085	19.1758	0	4.26251	0	-22.4384
3.048819	108	33	7.33	20	216	21	1.89	10.6	2.802594	0.9	7	245	18	0.3	1.266667	92	97.518519	66.884615	24.814815	36.903333	12.2	82.49243	F	8		Y	2.623967	6.49978	0	6.41779	0	-11.9176
2.667292	198	34	7.4	24.5	185	18.6	1.007567	10	2.8	1.4	13	322.333333	177.333333	0.633333	1.125	46	76.37037	70.12	19.216667	36.461429	17.4	75.08255	F	7		Y	2.624385	16.4586	0	1.2872	0	-16.7458
7.208356	95.5	51.5	7.29	22	141.666667	14.35	0.62	11.7	2.990544	3.7	0	318	92.5	0.2	1	125.5	72.166667	82.807692	29.648148	36.856	11.5	45.206367	M	19		Y	2.63583	15.8612	0	1.66473	0	-16.526
7.176655	325	37	7.315	21	541.666667	7.98	0.052761	6.55	2.9	9	0	114	43	0.966667	0.633333	94	104.911765	94.771429	20.560606	37.006667	17.12	40.310295	F	19		Y	2.647473	2.04134	0	7.5244	0	-8.56574
7.497894	132.5	34.5	7.37	19	331.25	8.8	0.66305	9.7	2.7	3	7	94.333333	94	3.5	1.366667	91	70.625	59	22.424242	37.482857	23.3	80.769295	M	20		Y	2.667416	11.0498	0	5.70827	0	-15.758
5.180069	76	30.5	7.475	21.5	152	9.7	1.3254	9.6	2.4	1.4	4	183	79	1.4	0.95	100	86.375	94.652174	22.057692	38.47	14.5	69.289474	M	14		Y	2.702667	9.94195	0	0	0	-8.94195
2.570498	148.5	42.5	7.43	26	224	24.65	0.5428	9.75	2.4	2.3	7	180.5	23	0.7	1.266667	121	98.269841	67.545455	18.404762	37.245714	12.8	66.40496	F	7		Y	2.723208	5.05739	0	17.5063	0	-21.5637
3.288438	134	32	7.4	19	268	12.433333	0.616	9.35	2.744333	1.2	7	70.333333	43	1.3	1.633333	110	88.538462	61.172414	24.37037	37.166667	15.2	77.94863	M	9		Y	2.736862	12.7467	0	9.81216	0	-21.5588
2.909352	94	34	7.38	21.5	268.571429	14.65	1.0118	12.3	3.4	2.965322	5	249.5	15.5	0.3	0.95	131.5	79.884615	86.52	18.673077	36.87	16.2	74.45396	M	8		Y	2.749753	5.15579	0	0	0	-4.15579
2.528218	132.5	53	7.305	25	151.833333	11.5	0.4461	12.8	4	1.1	0	210	25	0.35	0.75	143	80.774194	84	15.758065	36.656667	10.55	45.704124	M	7		Y	2.768749	20.8843	0	2.18204	0	-22.0663
3.955359	194.5	38.5	7.36	22	323.333333	12.9	2.193	8.2	2.8	1.9	2	407	12	1.1	0.7	132	81.8	81.6	19.576923	37.871667	13	66.05094	F	11		Y	2.781037	16.623	0	3.82603	0	-19.449
2.148738	240	37.5	7.39	20.8	272.083333	12.2	2.8	11	3.4	3	9	141.444444	381.4	2.84	0.98	126.5	78.79661	78.032258	14.52459	37.197083	13.211111	62.673347	M	6		Y	2.792337	8.34598	5.11928	7.44623	0	-19.9115
7.462257	110.5	37.5	7.25	15.666667	203.25	5.033333	0.462	9.6	2.8	3.1	4	230.333333	39	0.35	4.266667	100	65.923077	77.36	21.961538	36.722667	12.85	56.312202	M	21		Y	2.814162	21.7137	0	2.13966	0	-22.8534
3.549236	127	28	7.34	16.2	240.25	25.5	1.51	13.3	3.13017	2	1	251.25	1104	0.3	1.04	142	89.65625	95.636364	24.147059	34.6	13.3	38.48235	F	10		Y	2.817508	23.2914	0	0	0	-22.2914
2.105718	204	27.5	7.46	18	453	7.1	0.184096	9.5	2.1	1.9	11	388	24	3.5	0.5	147.5	88.6	73.115385	21.351852	36.732	17	69.77708	F	6		Y	2.849384	17.8957	0	2.43781	0	-19.3335
8.765579	168	50	7.32	23.5	367.083333	9.775	0.552	11.3	2.7	4	1	62.75	25.5	0.65	1.4	78	123.69697	76.484848	20.893939	37.73625	15.2	50.80735	M	25		Y	2.852065	18.9377	0	3.65064	0	-21.5884
5.519502	164	41	7.39	24	410	13.3	1.37265	9.1	3.4	1.4	6	548	12.5	0.55	1.65	124	94.444444	84.04	24.285714	38.894737	15.7	62.170517	F	16		Y	2.898812	12.5011	0	0	0	-11.5011
4.131563	117.5	45	7.295	19.25	282	9.675	0.708956	10.6	3.2	3.6	3	208.5	37	0.3	0.95	296.5	61.259259	94.788462	20.87037	36.5	11.3	60.562828	M	12		Y	2.90447	11.8599	0	7.01914	0	-17.8791
2.05412	141	41	7.29	22	223.5	13.4	1.139	9.9	3.1	3.1	0	154	36	0.5	0.4	110	84.84	66.846154	27.5	37.988	15.5	43.955887	F	6		Y	2.920959	18.6779	0	3.8865	0	-21.5644
2.041458	70.5	22.5	7.435	16.5	209.167487	15.6	0.6273	12.3	2.3	1.5	5	445.666667	16.5	0.2	3.05	102	115.96	114.727273	20.88	37.547143	15.566667	63.486183	M	6		Y	2.939076	1.95938	0	0	0	-0.959384
9.842581	163	38.5	7.275	16.6	252	24.68	0.891333	9.85	2.9	5.9	8	254.4	51	2.35	4.58	101.5	73.46875	63.90625	26.359375	36.738571	14.925	77.55593	M	29		Y	2.946382	6.70556	0	9.65194	0	-15.3575
3.046748	123.5	41.5	7.385	22.25	92.5	9.3	1.8624	9.7	2.8	1.4	4	274.5	11	0.3	0.7	179	101.96	75.833333	14.923077	37.08	12.7	52.99594	F	9		Y	2.953969	12.6474	0	1.62468	0	-13.272
2.447963	150.5	34.5	7.415	23	233	23.725	0.932	13.6	2.275	2.7	3	438.75	11.75	1.125	0.675	150.5	98.366667	74.433333	22.3	36.705714	16.433333	71.08772	M	8		Y	3.268023	1.42976	0	21.0379	0	-21.4677
2.393657	117.5	39.5	7.34	20.25	351.25	19.2	2.302993	9.55	1.7	2.5	2	390.75	15	0.2	2.7	99	98.111111	73.961538	23.384615	36.606364	13.125	55.185493	M	8		Y	3.342166	0	0	19.8441	0	-18.8441
5.92772	285	29.5	7.345	17.333333	305.25	17.45	0.663	13.7	3.6	2.8	4	264	99.5	0.466667	1.1	128	76.214286	90.821429	25.965517	36.910913	33.05	53.0542	M			N		23.0443	0	0	0	-22.0443
2.887488	178.5	33.5	7.34	16.5	281.5	13.4	1.525968	9.9	3.45	4.1	5	61.5	97.5	1.7	1.35	157	77.24	72.434783	17.24	37.531429	14.15	84.198685	F			N		7.61908	0	9.40264	0	-16.0217
5.382951	196	32	7.365	20.25	97	4.6	0.426	6.8	3.125054	1.7	5	75.5	14.5	0.45	1.7	137.5	104.56	96.32	24.615385	37.56125	14.85	62.83644	F			N		0	1.3004	17.8341	0	-18.1345
2.201701	216.5	32	7.45	26.25	521.75	5.325	-0.270787	8.75	2.725	3.3	5	74.3	375.25	4.725	0.775	140.5	77.885714	77.028571	13.930556	37.146667	21.7375	48.432114	M			N		10.3405	0	0	0	-9.34049
2.156979	153.5	36.5	7.335	19.8	366.25	15.75	0.31	5.65	2.946446	5.5	8	195	166.666667	1.066667	1.06	137	93.298077	79.56383	23.441176	36.61	14.566667	64.27542	F			N		4.7752	0	15.9637	0	-19.7389
4.664606	122.5	30	7.365	16.333333	402.142857	14.1	0.24	9.6	2.8	2.3	8	222.5	20.5	1.766667	1.266667	157	73.068966	64.606061	22.5	36.593077	20.25	80.05021	F			N		4.71637	0	9.43274	0	-13.1491
4.83897	147	34	7.37	19.666667	420	5.833333	-0.004178	10.75	2.2	5.8	9	125.666667	10	0.4	0.9	76.5	98.307692	76.515152	16.153846	36.92	18.233333	81.311516	F			N		5.16639	0	0	0	-4.16639
4.131713	429	33	7.4	18.666667	429	3.8	0.31	8.3	3.466667	1.5	7	16.75	39.333333	4.7	1.766667	148	91.925926	97.407407	18.125	37.3125	18.533333	47.610855	M			N		15.6513	0	0	0	-14.6513
3.960266	138.5	39	7.385	24.333333	228.833333	12.8	1.0764	14	3.048663	1.2	4	232.333333	115	0.5	0.566667	174	55.56	88.84	18.06	37.78	12.866667	56.967987	M			N		5.80769	0	11.6154	0	-16.4231
4.401875	256	40	7.33	21	426.666667	12.7	2.07	10.6	2.982417	1.9	10	335	43.5	1.95	1.2	180	96.1	83.137931	20.129032	37.028333	13.4	68.129974	M			N		13.7669	0	0.681528	0	-13.4484
3.01	287	35	7.395	19	379	9.3	1.21	10.7	2.909923	1.9	1	120	36	0.6	0.566667	53	84.5	75.333333	18.791667	37.466667	11.066667	47.903484	F			N		9.96678	0	3.32226	0	-12.289
2.710694	122	25	7.4	18.5	305	21.9	0.24	12.6	2.861873	2	5	187.5	23	1.1	0.8	140.5	83.678571	71.615385	20.12069	37.892308	23.9	64.78631	M			N		1.47564	0	7.74709	0	-8.22273
3.17125	285.5	43	7.395	25.666667	326	8.166667	0.445955	8.05	4.5	3.6	6	267	25	0.2	1.066667	87.5	78.297297	76.662162	13.736842	36.741667	12.95	72.22039	F			N		2.66456	0	15.1518	0	-16.8163
3.117025	125.5	35	7.37	21.333333	153.333333	11.433333	0.5042	8.2	2.4	2.1	5	70	25.333333	4.566667	0.966667	131	67.666667	67.551724	17.037037	35.97	14.733333	70.970985	F			N		7.69965	0	6.09556	0	-12.7952
5.147789	315.5	42	7.335	21	399	12.1	1.2337	8.5	2.8	5.9	6	142.8	16	0.45	2.15	129.5	81.611111	76.555556	14.597222	36.835914	16	73.7762	M			N		8.53441	0	12.7789	0	-20.3134
3.361586	154	42	7.39	22	346.25	24.133333	3.006088	13.7	3.95	1.6	0	261	24.666667	0.7	1.233333	125.5	106.296296	90	17.724138	38.013333	13.7	30.843843	M			N		21.939	0	0	0	-20.939
4.684965	126.5	29	7.285	12.5	274.464286	19.966667	0	10.3	2.2	9.6	6	53	31.666667	0.366667	1.85	115	112.2	73.619048	23.863636	37.32	16.125	88.824486	F			N		2.53293	0	5.64216	0	-7.17509
5.552558	275.5	49	7.29	21.333333	270	15.075	1.313	8.85	2.769084	6.7	3	100.4	42	1	1.866667	105.5	86.558824	62.764706	18.5	35.4	18.366667	62.34829	M			N		11.181	0	5.38791	0	-15.5689
6.534421	152	37	7.32	14.333333	461.25	23.05	3.382434	13.3	3.05	2.7	4	133	51	0.5	1.4	163.5	50.608696	81	19.666667	36.657143	16.05	75.790794	M			N		14.9975	0	2.29554	0	-16.293
4.207303	256.5	42	7.345	21.833333	463	6.966667	0.608	7.9	2.3	0.8	5	289.833333	423	7.383333	5.757143	107	103.75	71.9	17.878378	36.4755	39.571429	62.467354	M			N		13.8133	0	0.835848	0	-13.6491
15.394641	113.5	34.5	7.46	22	325.416667	29.6	4.388742	13.1	2.8	2.5	5	123	34	1.8	0.8	167	71.952381	73.5	14.304348	37.1	15.2	58.409103	M			N		6.34312	0	0	0	-5.34312
4.631435	249	40	7.345	28.6	622.5	13.47	0.435	9.05	2.733333	6.8	8	144.1	2733.4	2.86	0.9	165	98.205882	89.235294	16.662162	36.923571	17.31	63.88352	M			N		3.14517	0	7.6866	0	-9.83178
3.169595	151	41.5	7.435	22.5	316	5.828571	-0.242126	7.75	2.7	2.6	7	62.142857	30	2.4	0.575	102.5	96.55	72.565217	14.47619	37.044	17.383333	49.885883	M			N		17.0369	0	0.946493	0	-16.9834
20.837384	79.5	37.5	7.42	23	283.928571	15.55	1.18	10.6	3.9	1.3	8	346	16.5	0.6	0.95	128	91.916667	76.4	18.145833	37.378333	11.85	88.386375	F			N		0.0959813	0	15.213	0	-14.309
3.111968	260.5	42.5	7.345	23.25	603.25	12.6	0.58	8.4	3	2.3	9	46	24	0.466667	1.675	108	80.807692	69.769231	17.153846	37.044	40.05	76.20665	F			N		6.74814	0	10.9256	0	-16.6737
3.315463	228	37	7.33	17	456	13.575	0.99	10.2	3.3	1.1	4	228.75	18.75	0.35	1	74	89.692308	70.173913	22.18	36.795714	12.525	48.06644	F			N		0	0	10.8582	0	-9.85821
2.225486	60	32	7.3	17.333333	60	8.4	0.35	14.4	3	4.298056	0	195.333333	17.5	2.45	1.466667	116	129.565217	71.545455	21.73913	37.49	13.5	33.82599	M			N		0	0	10.1102	3.14538	-12.2555
4.263912	258	39	7.325	20.666667	382.5	15.975	2.33	9.25	3.7	8.1	4	103.25	17	0.9	0.833333	92	79.541667	76.68	18.0625	36.888571	13.3	73.75512	M			N		17.3823	0	1.3798	0	-17.7621
3.029236	148.5	39.5	7.39	23	257	3.6	-0.375585	9.5	2.5	1.4	3	134.5	11	1.4	0.65	83.5	75.384615	74.846154	15.057692	36.35	12.55	75.27753	F			N		7.92279	0	15.1853	0	-22.1081
15.996771	159	31.5	7.5	23.666667	340	8.5	0.295206	14.3	4.2	1.3	3	84	29	1	2	100	66.16	93.538462	19.962963	36.501667	12.5	38.32553	M			N		0.625126	0	0	0	0.374874
6.208241	275	36.5	7.37	17.5	312	13.8	1.582991	7.5	2.7	3.6	6	98	12	2.7	0.65	112	84.314286	79.328947	17	36.619048	17.466667	85.636795	F			N		2.2148	0	11.7854	0	-13.0002
2.755162	143	46	7.33	21.75	172.142857	21.4	2.575881	8.65	2.2	2.3	0	194.8	17	1.4	1	90.5	99.038462	74.038462	23.384615	37.3875	9.52	37.653046	F			N		19.9625	0	3.85337	0	-22.8159
5.283646	227	40	7.39	21.333333	307.5	10	0.535479	8.95	2.85	5	5	116.5	21.5	0.6	0.7	117	101.56	88.12	16.173077	37.148333	13.3	51.837498	M			N		18.8632	0	3.596	0	-21.4592
4.099687	214.5	38.5	7.275	18.5	238.75	21.15	0.666	13	2.25	5.2	7	239.25	183.75	17.25	4.9	71	90.288136	74.541667	25.135593	36.895	26.933333	75.99076	M			N		21.9529	0	0	0	-20.9529
2.888565	253.5	43.5	7.22	19.2	459.285714	21.3125	1.533	8.1	3.079512	9.2	0	162.75	132	1.266667	0.52	136	92.257143	90.905405	20.391892	35.8475	14.85	39.16372	F			N		18.6944	0	4.15431	0	-21.8487
2.494919	108	40.5	7.34	22.5	211.666667	6.1	1.32	6.4	2.991358	0.5	2	150.666667	21	0.3	0.45	95	82.148148	83.846154	21.714286	37.957778	10.8	65.34791	M			N		3.60733	0	0	0	-2.60733
2.605625	250.5	34	7.4	20	403.333333	10.56	0.97	6.7	2	2.9	9	124.6	10	2.2	1.54	189	75.353659	76.355422	13.76506	36.608846	15.4375	63.12591	F			N		12.7736	0	0	0	-11.7736
5.31169	185	39	7.25	20.166667	370	7.65	2.0482	6.9	2.65	5.116781	12	77.833333	100.6	2.475	1.083333	93	98.111111	66.740741	22.981481	35.99375	54.414286	63.70844	F			N		18.0733	0	0	0	-17.0733
3.34772	291	38.5	7.42	24.666667	602.5	9.925	0.95	9.75	2.861341	1.5	1	136.6	16	0.6	0.7	81.5	70.454545	71.318182	17.521739	36.7775	13.5	59.664783	M			N		3.04685	0	9.55874	0	-11.6056
2.038391	131	44.5	7.305	21.333333	209.166667	7.766667	0.233272	14.2	2.9	6.9	3	111.333333	80	0.4	1.966667	192.5	88.958333	79.964286	27.42	37.351538	10.7	60.19417	M			N		21.5284	0	0	0	-20.5284
3.734086	149	19	7.45	12	496.666667	11.1	1.93	8	2.7	1.8	11	138.666667	22	3.1	1.4	113	100.391304	75.130435	15.208333	37.27	17.8	57.49483	F			N		3.68229	0	0	0	-2.68229
2.86287	155	31	7.55	24.5	387.5	11.85	0.6318	7.9	3.05	1.422779	5	72	40.5	4.35	1.3	186	84.733333	77.448276	17.0625	36.894545	18.6	62.183235	M			N		4.8902	0	5.9381	0	-9.82829
5.483299	131	49.5	7.39	26	153.928571	11.866667	1.74	11.25	3.4	1.9	6	305	64	0.8	1.2	110.5	81.944444	82.774194	21.189189	37.251667	14.3	48.43468	M			N		11.3071	0	0	0	-10.3071
2.097292	118.5	41.5	7.345	23	274.75	5.35	0.198	10.65	3.1	1.5	9	230.5	34	0.3	0.75	174.5	68.333333	86.259259	16.04	36.27	11.9	71.32009	M			N		9.79835	0	12.8737	0	-21.6721
5.610509	85.5	62	7.325	25	114.196429	14.5	1.444681	12.9	3.7	1.1	1	381	28	0.4	0.7	105	87.2	79.727273	21.730769	36.953333	11.5	52.47832	F			N		3.92121	0	4.5391	14.259	-21.7193
7.02809	86.5	28	7.405	15.666667	183.333333	35.6	1.46	6.9	2.890196	5.6	8	196.333333	49	0.3	3.55	88.5	81.153846	74.851852	21.074074	36.573333	13.55	76.64335	M			N		1.13829	0	5.43296	0	-5.57125
4.584074	169	42.5	7.39	24.666667	443.666667	9.775	0.72	7.3	2.933333	1	9	274	19.666667	0.2	1	81	78.758621	92.152778	16.566667	34.35	12.766667	86.36712	M			N		11.3436	0	10.9073	0	-21.2509
4.348877	260.5	39.5	7.46	27.5	151.5	10.833333	0.72	8.4	3.2	2.3	6	139.666667	13	0.4	0.7	74.5	79.789474	81.7	16.904762	36.792	13	82.80894	F			N		4.17732	0	7.2969	0	-10.4742
4.725949	256	38.5	7.375	23.2	290.5	11.885714	1.21	6.35	3.002425	4.2	6	112.857143	36.666667	16.066667	1	129	81.272727	85.105263	18.818182	36.666667	26.3	69.91679	M			N		0	0	13.4788	0	-12.4788
2.182882	249.5	25.5	7.075	9.25	425	6.571429	0.416	9	2	22.8	5	113.714286	61	3.3	3.94	137	103.846154	69.258621	23.944444	35.899375	22.271429	52.45821	M			N		21.5312	0	0	0	-20.5312
2.924051	181	35.5	7.385	21.333333	402	8.1	0.408	7.6	3.4	1	5	221.5	61	3.9	0.8	114	105.854167	97.393617	17.520833	36.768235	12.35	85.75289	M			N		7.52381	0	4.1039	0	-10.6277
16.720046	89.5	51	7.25	15	254.25	13.6	0.26	10.35	2.797536	3.7	3	732	26.5	0.9	0.766667	85	97.24	65.730769	26.826923	37.906667	12.25	68.23812	F			N		9.62916	0	0.721689	0	-9.35085
5.341863	260.5	40	7.435	22.333333	240.333333	8.233333	0.9177	6.85	2.6	3.5	5	121.333333	20	0.3	4.7	48	77.615385	72.560976	15.5625	36.786823	13.12	62.855057	F			N		9.96531	0	10.4926	0	-19.4579
10.12787	90	58.5	7.14	17	275	13.35	1.190205	9	1.5	5	1	104.75	24	0.3	1.925	77	83.3125	91.257576	22.21875	35.826087	15.05	45.449146	F			N		16.9828	0	4.14697	0	-20.1298
2.606204	188	43.5	7.375	23.5	419	5.875	0.7987	9	3	1.1	3	80.25	48	1.1	0.75	143	93.909091	71.571429	16.041667	36.449167	16.275	37.675762	M			N		17.7589	0	3.5812	0	-20.3401
2.162072	133.5	43	7.375	23	258.735849	6.3	0.6483	10.95	2.65	1.3	6	52.75	22	5.25	0.7	107	88.521739	79.434783	14.903846	36.778	18.05	62.940796	F			N		8.78787	0	12.0255	0	-19.8134
8.296644	150	36	7.42	23.5	264.015695	6.1375	0.813333	7.6	3.033333	5.5	1	54.25	240.666667	23.816667	0.433333	61.5	112.2	79.775	24.65	36.914545	44.4625	21.270435	F			N		1.20531	0	15.8176	0	-16.0229
5.787118	153	23	7.435	16	199	15.383333	1.52	7.9	3.3	10.5	6	98	32.5	8.65	1.05	131.5	98.148148	91.423077	12.555556	36.97875	24.7	62.071476	M			N		8.81268	0	1.55518	0	-9.36785
4.640162	229.5	33.5	7.265	18	270	14.2	1.2922	9.8	2.70355	5.8	9	164	19	3.3	1.3	112	104.9	57.309524	18.119048	36.154	21.4	77.30734	F			N		22.1975	0	0	0	-21.1975
2.850035	169	38	7.445	25.6	348.333333	8.56	0.242055	8.1	3.5	6.9	2	82.6	25	3.8	0.58	129	104.553571	71.852459	22.858491	37.873333	15.78	50.461582	M			N		0.701746	0	0	0	0.298254
3.050706	147	49	7.26	17.333333	161	7.9	0.766	10.8	2.8	2.4	4	126.666667	27	0.9	0.966667	104	80.388889	77.028571	23.638889	38.838571	15.066667	58.477863	M			N		15.0785	0	0.983379	0	-15.0619
2.540579	288.5	40	7.325	22.25	782.142857	15.5	1.344	14	3.064016	11.5	1	254	365	0.5	1.25	96	101.88	89.454545	19.038462	37.13	13.7	39.519894	M			N		13.7764	0	0	0	-12.7764
14.740521	88	41	7.46	23.333333	220	9.75	0.55	7.8	3.75	1.4	3	276	136.5	0.65	4.533333	104	95.4125	81.353846	17.537037	37.295	11.9	56.391342	F			N		4.17217	0	2.37441	0	-5.54658
4.257292	345.5	49	7.295	28.333333	174	5.98	0.022314	7.05	3.4	7.3	4	114	46	2.8	0.966667	112.5	76.545455	81.727273	19.630435	36.984286	13.4	69.60197	M			N		20.2789	0	0	0	-19.2789
2.347639	67	62	7.35	29.5	111.666667	3.25	0.47	10.9	2.4	1.3	4	34.5	23	1.55	0.55	113	80.32	84	16.24	36.634286	22.2	59.233704	M			N		0	2.98172	16.1226	0	-18.1043
6.053623	129	36	7.36	22.666667	129	1.666667	0.2364	8.1	2.8	3.4	6	39.666667	27.5	1.15	1.3	102	83.333333	75.53125	18.47	37.55875	14.5	53.558125	M			N		15.9684	0	7.43356	0	-22.402
3.223113	235	42	7.43	28	464	13.9	1.529	14.5	4.2	1.3	2	346	22	1.6	1.5	127	97.314286	82.385714	18.972222	38.365714	11.6	56.845615	M			N		22.7265	0	0	0	-21.7265
15.041331	183	33	7.46	24	457.5	5.95	0.88	12.2	2.940075	1.8	9	115	18	1.1	1	122	51.653846	79.444444	16.462963	37.301429	15.25	74.5034	M			N		0.731318	0	0.598351	0	-0.32967
7.724005	158	46	7.38	22	395	10.5	1.56	13.8	4.2	1.9	7	226	16	0.8	2	101	70.28	101.28	18.115385	36.744	15.459108	78.86847	M			N		0.837217	0	7.5889	0	-7.42611
5.584583	281.5	42	7.44	27.5	302	18.95	0.9024	13.7	3.010692	1.1	2	505.5	30	0.6	1.4	123.5	64.581395	85.409091	19.37234	36.735	12.9	60.111656	M			N		9.31135	0	0	0	-8.31135
4.220278	183.5	37	7.39	21.5	525	20.7	0.81	12.6	3.733333	1.2	0	182.666667	33	0.3	1.55	98	72.956522	76.73913	17.76	37.456	13.733333	36.452362	M			N		2.87501	0	0	0	-1.87501
6.788345	217.5	44.5	7.19	17.75	329	9.566667	0.3	13.7	3.35	8.9	2	74.666667	431.75	1	1.675	147	103.054054	91.268293	21.027027	37.31	11	52.133987	M			N		21.4461	0	0	0	-20.4461
3.101979	101.5	32.5	7.35	15.333333	276.25	45	0	8.9	3.3	5.9	5	53	36.5	3.1	1.333333	112	82.541667	71.36	19.68	36.8725	16.65	53.16771	M			N		5.40515	0	6.20034	0	-10.6055
13.454433	87	35	7.425	24	128.333333	5	0.3822	11.8	2.7	1.3	3	42	352.5	3.3	0.7	103	83.214286	71.733333	24.111111	37.456667	15.633333	49.643417	F			N		19.0421	0	4.78529	0	-22.8273
5.415648	240.5	44.5	7.36	22.5	270	22.35	3.06255	7.7	2.6	1.3	5	522	14.5	0.55	1.2	197.5	72.576923	64	18.442308	37.893636	13.4	63.234722	F			N		8.1246	0	1.66185	0	-8.78646
3.378831	125	46	7.33	21	188	15.48	1.768669	9.4	2.6	3.3	4	356.8	10.5	2.25	1.44	103	78.433333	75.75	22.83871	37.24375	16.08	65.82278	M			N		10.3833	0	6.01293	0	-15.3962
2.012488	359	34	7.43	20.5	526	8.733333	0.6972	7.6	2.85349	2.4	10	120	25.5	2.15	1	161	60.102564	71.641026	16.597561	36.834286	16.9	81.842445	F			N		10.7164	0	0.248449	0	-9.96487
10.884861	199	48.5	7.3	25	460.333333	10.55	0.99	12	3.75	1.9	4	208	197.5	0.3	1.1	153	79.53125	70.516129	20.848485	36.594286	11.8	81.24656	F			N		5.19529	0	0	0	-4.19529
2.400637	65	41	7.3	19.4	162.5	23.65	0.69	10.1	3.8	4.1	2	388	26.5	0.3	0.68	110	68.888889	98.592593	27.857143	36.815408	12.3	60.740017	F			N		22.9106	0	0	0	-21.9106
5.282176	259.5	36	7.4	20	237.5	10.566667	2.1879	8.4	3.3	2.2	5	131.333333	22	0.8	1	117	74.28125	68.53125	18.045455	36.483871	17.4	81.40514	M			N		0.678382	0	12.8735	0	-12.5519
5.16103	121.5	45	7.445	28	256.5	5.75	0.5994	8.9	2.6	1.4	6	39	131	8.3	0.8	122	84.875	91.192308	16.520833	37.176667	17.6	62.651146	M			N		5.42527	0	3.29392	0	-7.71919
2.370509	97	34	7.17	12.5	168.666667	20.675	0.365	9.1	3.8	1.2	7	444.25	17	0.55	5.225	117	118.081081	68.945946	18.486842	36.76	13.133333	57.353554	F			N		19.384	0	0	0	-18.384
5.121146	213	44	7.45	27.666667	426	2.8	0.1536	8.9	3.2	3.181055	11	13.5	33	29.7	2.3	132	109.5	65.774194	26.290323	37.42375	18.9	49.402496	M			N		18.5505	0	3.1243	0	-20.6748
5.30691	51	37	7.29	17	85	15.3	1.706822	7.3	1.4	0.7	7	57	13.5	0.3	3.15	78	96.060606	59.571429	21.26	35.949091	20.15	71.59025	M			N		23.1773	0	0	0	-22.1773
2.378322	86	32	7.35	17.666667	207.048116	15.033333	0.636333	12.5	2.3	3.1	1	51.666667	39.333333	7.233333	5.433333	112	58.939394	66.22807	20.641791	36.032222	15	59.85776	M			N		0	0	13.0344	0	-12.0344
2.681366	111	34	7.43	22.2	286.25	11.45	0.95	8.9	3	1.1	6	136.25	67.282191	0.4	3.7	188	91.666667	73.219298	15.652174	37.211667	13.4	65.937775	F			N		20.1701	0	0	0	-19.1701
2.665787	153	47.5	7.32	21	328	12.757143	1.264469	10.7	3.6	3.4	5	98.909091	510.333333	1.583333	1.083333	137.5	81.181818	75.323529	17.264706	37.113333	17.072727	68.18413	M			N		4.81409	0	17.6308	0	-21.4449
6.880764	212	39.5	7.38	21.333333	530	10.733333	0.809242	7.8	2.2	3	7	277.333333	10	0.3	0.733333	126	96.541667	81.14	17.134615	37.32	12.25	66.67203	M			N		20.6372	0	0	0	-19.6372
5.041262	134.5	41	7.315	20	242	14.7	1.2	14	3.4	3.3	0	206	233.5	0.45	1.4	64	110.108108	73.629032	27.569444	38.016	15.888708	20.916306	M			N		4.85989	0	14.5797	0	-18.4396
3.4864	199.5	37.5	7.275	15.5	226	19.95	1.0918	9.8	2.7	6.5	3	128	22	1.9	0.9	216.5	96.913043	81.755319	17.282609	36.003571	15.1	77.2368	M			N		6.96038	0	11.3967	0	-17.357
2.295035	268	38	7.39	22.333333	497.983871	12.1	1.63	8.75	3.5	1.7	5	285.5	7	0.3	1.1	94	78.208333	70.458333	15.195652	36.52125	12.925	70.295044	M			N		3.92151	0	0	0	-2.92151
2.831088	43	37	7.43	22	107.5	9.96	0.41	9.6	2.7	1.6	4	124.2	158	6.3	0.6	140	58.68	82.52	14.267857	36.32625	27.75	59.012154	M			N		14.2878	0	0	0	-13.2878
2.347685	125	37.5	7.3	15	300.75	24.4	0.75	11.15	3.1	11.4	0	169.333333	30	0.65	0.666667	153	144.814815	94.821429	25.416667	36.418182	11.75	24.07542	F			N		17.3078	0	0	0	-16.3078
7.554826	48	47	7.37	23.5	138.100967	13.733333	2.72	9.5	4.3	1.4	3	272.666667	24	0.4	0.625	114.5	60.555556	90.233333	14.121622	37.266	12.9	72.01536	M			N		3.70624	0	0.992743	0	-3.69898
3.45478	87.5	79	7.31	22.666667	137	24.271429	1.16	9.45	1.6	2.8	3	154.285714	11	0.65	0.333333	121	73.913043	76.521739	19.1875	36.875556	15.8	79.68753	F			N		8.97307	0	2.23362	0	-10.2067
10.020266	125.5	43	7.34	20	275	7.8	1.21	9.7	3.7	1.5	6	245	83.178195	0.2	2	110	75.3	120.8	20.734375	37.27	11.9	72.5949	F			N		20.7579	0	0	0	-19.7579
39.88478	159	36	7.45	23.333333	530	5.066667	1.62	7.6	2.9	0.7	0	131.333333	155	1.3	0.533333	105	105.48	90.64	12.78	37.707273	10.65	28.585035	M			N		10.0038	0	4.513	0	-13.5168
2.075891	147	42	7.45	27.666667	294	12	0.76	6.1	3.15	2.235916	2	30.8	17	1.25	0.766667	108	80.44	77.208333	18.56	37.502857	12.5	66.9497	M			N		16.8602	0	0	0	-15.8602
4.686979	291	43.5	7.35	27	291	33.56	2.67	7.8	2.4	11.7	1	270.6	151	0.5	1.233333	96.5	95.92	83.089286	28.5	37.12	19.8	28.785639	M			N		1.58951	0	10.6679	0	-11.2574
3.411713	214	34.5	7.35	17.333333	252.678571	20.9625	2.731118	8.85	2.916667	9	6	171.625	2300.333333	3.083333	1.95	174	95.272727	73.958333	22.057143	37.098235	19.928571	66.18192	M			N		7.17137	0	5.12939	0	-11.3008
2.160718	263	36.5	7.435	25	589.166667	10.466667	1.76	9.45	3	3	6	115	44	0.5	0.95	98.5	80.692308	71.888889	15.04	36.104615	17	69.748276	M			N		6.01652	0	1.61983	0	-6.63635
2.44088	289.5	38.5	7.41	24.666667	438	3.25	-0.662891	7.1	5	3.4	3	24.5	45.5	13.25	1.733333	144	79.222222	75.310345	14.75	36.772222	25.9	48.816254	M			N		7.78408	0	0	0	-6.78408
7.086088	291.5	36	7.29	16.5	383	17.575	1.48	4.15	2.794075	7	2	60.125	19	0.4	1.05	102	80.115385	65.107143	19.456522	36.38	22.95	62.095444	M			N		2.51667	0	13.8299	0	-15.3466
7.920972	100.5	35	7.345	19.333333	230	10.625	0.810998	12.3	3.1	2.3	7	144.75	243	0.6	1.233333	126	86.703704	82.36	21.357143	35.706	13.4	64.28119	F			N		4.5449	0	2.86581	0	-6.41071
13.498588	90	42.5	7.43	26.25	156	11.6	1.29	10	2.4	1.7	1	166.5	21	1.4	0.375	159	97.2	73.928571	23.375	37.985455	19.9	53.422173	F			N		12.668	0	2.96327	2.37062	-17.0019
4.205301	328.5	40.5	7.345	23.333333	337	9.675	1.598	7.95	3.1	1.7	3	215.2	16	0.7	1	105	77.4375	68.87931	16.431034	36.924	14.45	68.485435	M			N		5.46929	0	17.1212	0	-21.5905
5.023426	71.5	38.5	7.41	22.666667	172	7.433333	1.463	7.9	3.4	2.3	9	266.333333	32.5	3.95	0.4	93	94.225806	63.857143	17.935484	37.593077	19.666667	63.391205	F			N		22.8927	0	0	0	-21.8927
3.307303	103	39	7.16	14.5	139.166667	18.2	1.240667	7.8	2.1	2.1	8	44.5	85.666667	1.433333	3.05	101.5	67.125	76.257143	22.290323	36.271111	17.825	68.712845	F			N		18.1417	0	2.88755	0	-20.0292
2.29059	269	33	7.42	22.333333	212	14.533333	1.601849	9.8	3.6	3.7	6	223	11	0.9	0.766667	80.5	96.894737	77.25	18.575	36.956	14.7	77.04541	M			N		8.45488	0	10.3685	0	-17.8234
3.680995	237	41	7.315	20.666667	477.916667	7.266667	0.079894	9.7	3.533333	1.5	4	154	34.666667	0.733333	1.066667	130	98	96.851852	21.85	37.1875	12.95	57.34942	M			N		12.7502	0	0	0	-11.7502
5.140926	204.5	19.5	7.345	9	413.392857	12.7	0.988	8.7	2.95	2.5	3	58.25	44.75	33.9	4.25	174	78.137931	71.706897	18.366667	35.801429	19.725	46.48381	F			N		17.4904	0	0	0	-16.4904
3.095775	152.5	37	7.42	22.25	300	8.14	0.48	6.1	3.7	2.3	9	79.333333	20.5	0.9	0.55	200	74.157895	75.473684	20.474359	36.654545	15.5	65.33614	M			N		21.0717	0	0	0	-20.0717
7.72647	83.5	72.5	7.385	38.5	170	10.9	0.902903	15.4	3.9	0.9	4	237	45	1.5	0.8	90	72.230769	67.48	18	36.911429	12.9	61.763405	M			N		15.1427	0.905976	0.726938	0	-15.7757
4.749965	77	23	7.39	14	169.25	12.5	1.16831	12	2.7	2.3	5	93	15	1.2	0.85	106.5	96.68	66.782609	20.173077	37.558	16.1	70.26884	F			N		5.05267	0	5.89478	0	-9.94745
2.405752	230	37	7.39	20	460	6.2	1.5934	10.6	3.1	1.4	3	125	15	0.6	0.7	119	99.183673	80.272727	15.32	37.048947	12.6	37.875446	F			N		11.2231	0	0	0	-10.2231
4.779988	260	36.5	7.37	20	419.714286	14.4	2.3	8	2.883781	7.2	5	241	141	0.8	6.9	75	91.965517	73.297297	18.241935	36.89	11.9	56.76927	F			N		4.39332	0	0	0	-3.39332
4.095208	118	73.5	7.055	19.142857	154.857143	6.314286	6.5805	6.9	4	4.1	2	131.428571	18	0.4	1.157143	206	100.84	62.537037	28.269231	36.192	25.866667	63.15086	F			N		19.5147	0	0	0	-18.5147
16.83412	140	37	7.49	25.5	301.25	31.7	0.33	8.1	1.6	7	6	94.333333	20.5	2.1	0.625	182	89	75.096774	23.096774	36.8325	19.2	53.610825	M			N		5.46509	0	2.49295	0	-6.95804
7.252072	256.5	31.5	7.34	16.333333	340.5	6.55	0.91	7.6	2.3	2.1	8	199.5	13	0.2	1.6	91	105.541667	87.68	25.111111	36.64625	11.5	52.6606	F			N		9.74894	0	7.45764	0	-16.2066
2.225914	287	45.5	7.345	21.333333	300	16.633333	1.971681	8.75	3.6	7	3	175	19	1.7	0.85	106	79.862069	66.433333	17.775862	35.78	15.55	64.8441	M			N		6.28955	0	6.28955	0	-11.5791
2.573681	267	30	7.29	13.166667	365.416667	24.5	1.32	9.95	3.3	16.3	2	55.666667	4197	2.2	4.666667	83	114.678571	72.142857	27.553571	37.2225	43.9	41.744904	M			N		22.1473	0	0	0	-21.1473
2.896076	326	27.5	7.55	22	450.5	7.25	0.7733	7.5	3.5	1.459233	8	98	15.5	2.5	2.2	87	77.728814	68.672414	13.180328	36.714444	16.866667	76.06235	M			N		13.6967	0	5.29452	0	-17.9912
2.637049	80	44	7.44	26.5	188	18	0.97	8.75	2.855786	2.3	7	189.75	110	1.8	3.625	57	96.541667	72.156863	20.59375	39.138	45.65	88.10619	M			N		22.3735	0	0	0	-21.3735
3.024803	105.5	36	7.415	21.5	211	11.35	1.89	10.4	2.831155	1.4	8	180.5	51	0.8	0.9	116	67.73913	69.672414	19.72	37.176667	21.9	84.65046	F			N		9.918	0	13.224	0	-22.142
3.580486	92	27.5	7.34	15.333333	176.666667	4.285714	-0.526706	7.6	3.4	6.8	8	40.428571	14	18.2	1.766667	168	106.416667	64.342857	16	36.555882	25.8	55.787167	M			N		19.7971	0	0	0	-18.7971
13.68147	224.5	40	7.375	21	368	11.7	0.963	10.7	3.3	7.2	4	210.5	32	0.5	0.7	136.5	95	78.913043	14.895833	36.528571	12.6	62.28584	M			N		1.49472	0	0.551841	0	-1.04656
7.459815	212	27	7.46	19.666667	427.916667	9.366667	0.25	8	2.94251	1.9	6	153.75	9	0.5	1.075	109	69.458333	80.363636	22.125	36.952857	16.35	88.891785	M			N		6.97068	0	0.268103	0	-6.23879
6.157407	152	40.5	7.375	24.833333	320.75	14.41	0.67	7.2	2.966667	4.5	3	78.3	494.833333	1.333333	0.616667	127.5	122.403846	87.433962	24.044643	37.281212	18.1	46.785324	M			N		0	0	8.72932	0	-7.72932
4.184016	192	40	7.37	23.333333	468.333333	10.483333	0.838509	8.45	2	2.8	9	66	21	5.15	0.866667	141.5	91.774194	81.051724	14.787879	36.606	18.275	73.93762	M			N		3.10706	0	13.2688	0	-15.3758
2.113843	180.5	37	7.295	16	254	12.333333	0.23	9.3	2.8	1.3	8	47	24	0.45	5.866667	109	101.758621	80.088889	25.898305	37.423	12.633333	73.93458	M			N		2.5467	0	7.31685	0	-8.86355
6.664444	92	25	7.54	20	184	12.45	1.2	9.9	3.3	0.8	1	271	12	0.5	0.8	122	89.6	85.181818	16.1	37.693333	11.6	54.604584	F			N		2.55085	0	1.34045	0	-2.8913
2.083275	205.5	50	7.29	26	231.833333	18.6	1.4186	12.9	4.5	2.7	4	245.25	12	0.6	0.95	117.5	64.583333	88.166667	16.92	36.794545	14.4	61.40425	M			N		5.32015	0	5.37615	0	-9.6963
5.474525	107.5	29.5	7.31	15.333333	215	11.4	1.02	6.8	4	2	3	76.666667	57	7.15	4.966667	103	68.740741	61.092593	18.607143	36.032857	30.45	42.79951	M			N		15.3438	0	0	0	-14.3438
5.427674	190.5	44	7.31	19	417.5	5.375	1.64	6.9	2.94	6.1	7	53.555556	2585.166667	6.866667	2.033333	136	86.953125	73.650794	16.984127	36.845922	17.25	68.53082	M			N		12.3841	0	11.383	0	-22.7671
2.348738	162	34	7.42	24	324	12.633333	0.793	8.9	2.7	1.1	7	142	15	1.8	3.2	101	52	58.923077	22.916667	36.321667	53.15	83.08365	M			N		11.0698	0	2.98032	0	-13.0501
5.077465	96	32	7.42	21.5	218.027629	5.6	0.7623	10.9	2.4	1.8	6	42	60.5	1.85	2.05	127	79.4	71.208333	19.48	36.953	17	77.1911	M			N		0.787795	0	5.96754	0	-5.75534
11.195961	123	37.5	7.445	24	356.666667	10.55	0.982243	8.6	4	3.2	9	198	32	0.7	2.3	255.5	70.521739	83.333333	16.895833	36.397143	14.075	79.511246	F			N		22.1062	0	0.267954	0	-21.3741
3.842708	83	50.5	7.365	27.75	115.182796	11.3	0.24	13.1	3.2	3.3	7	101.333333	35	0.766667	1.075	87	90.733333	73.5	22.533333	36.593333	12.766667	74.892746	F			N		0	0	9.02142	0	-8.02142
3.390625	112	34	7.32	18	280	13.5	0.125	10.9	3	4.118124	4	115.5	261	2.9	1.666667	57	101.307692	83.16	24.037037	36.555	16.95	83.08776	F			N		5.00399	0	9.50661	0	-13.5106
2.759479	246	21	7.11	8	315.5	19.983333	0.968	9.7	2.366667	11.8	11	96.5	1795	1.825	2.466667	93.5	101.404255	71.01	33.125	36.334667	25.45	70.59259	M			N		16.857	0	2.59711	0	-18.4542
2.052604	217.5	44.5	7.35	23.333333	316.666667	21.042857	3.43	11.6	2.883333	4.6	7	125	314.333333	1.216667	0.816667	164	99.363636	87.878788	15.957143	37.426667	14.971429	63.160828	M			N		10.7181	0	12.2446	0	-21.9627
7.694421	103	33	7.4	22.666667	257.5	13.05	0.81895	8.6	2.903296	1.1	2	223.5	79	0.3	1.333333	95	92.038462	74.612245	20.438776	37.294286	10.65	45.894085	F			N		18.065	0	2.33936	0	-19.4044
7.0361	168.5	45	7.28	17.333333	421.25	21.733333	0.835	10.1	2.87084	6.5	5	173.555556	19.333333	0.566667	1.3	143.5	110.09375	72.771429	18.24	36.762	13.333333	71.087814	M			N		5.54284	0	15.9179	0	-20.4608
7.170868	118	31	7.295	12.8	205	13.55	0.63	12.4	2.4	10.9	3	61.25	573.5	8.15	1.92	277	113.9	72.59375	24.378788	38.137	19.366667	69.60428	M			N		13.2759	0	5.54559	0	-17.8215
10.557975	151	54.5	7.25	19.666667	293	19.8	2.25	7.55	2.943134	1.2	3	209	7	0.4	2.333333	120.5	95.695652	78.961538	20.804348	36.87375	13.25	58.08687	M			N		4.83047	4.54633	10.3208	0	-18.6976
5.370914	147.5	42.5	7.34	18	180	8.3	0.300813	11	4.2	1.6	9	176.5	21	0.5	1.3	296	106.571429	106.137931	20.758621	37.071429	11.2	65.371	F			N		0	0	8.00609	0	-7.00609
4.984861	254.5	34	7.21	16.428571	254.5	13.014286	0.869016	7.2	2.5	14.6	4	79.5	895	4.3	1.2	97	115.090909	74.032258	25.742424	37.284	21.342857	29.146423	M			N		18.5562	0	2.10638	0	-19.6626
3.440775	164	41.5	7.34	19.2	270	8.58	1.09	8.75	2.873255	2.6	4	99.8	19	0.933333	1.16	123	89.942857	72.176471	15.671429	36.774	16.62	54.028652	F			N		12.4972	0	10.4628	0	-21.9599
2.853657	89.5	27	7.445	19	184.285714	52.9	8.499916	13.5	2.4	4.9	6	362	48	0.7	0.8	393	158.269231	85.535714	26.307692	36.571667	16.4	70.466805	M			N		0	0	10.5128	4.90599	-14.4188
2.397778	434.5	57	7.345	25.75	434.5	13.7	1.7865	13.3	4.1	1.3	0	333.25	12.666667	0.366667	0.98	80	92.230769	86.961538	15.814815	36.463333	12.1	21.977503	M			N		22.4861	0	0	0	-21.4861
16.933611	105	44.5	7.435	27.333333	202.5	8.6	1.23	9.3	2.6	1.2	5	163	70	0.8	1.5	115.5	64.038462	81.416667	22.461538	37.241667	14.7	68.22995	M			N		11.1022	0	0	0.147635	-10.2498
8.91662	99	36	7.33	19	247.5	21.4	0.965	11	3.3	2.8	0	200.75	29	0.25	0.725	110	66.038462	74.615385	14.240741	36.505	14.8	49.32057	M			N		8.97201	0	0	0	-7.97201
4.929016	110	42.5	7.32	18.8	211.5	10.45	0.225	9.6	3	3.8	6	65.666667	44	1.6	1.64	120.5	106.576923	79.607143	15.074074	38.548824	17.25	71.73951	M			N		0	0	19.1756	0	-18.1756
7.650637	193.5	30.5	7.285	23	302	10.68	1.276667	6.55	3.55	11.1	3	118.4	167	0.65	0.833333	154.5	101.225806	75.53125	22.316667	36.54625	20.72	77.89526	F			N		17.2883	0	1.27223	0	-17.5605
5.922488	224	35.5	7.35	18	89.444444	46.9	0.53	7.2	2.2	3.7	3	184	24	0.7	1.15	107	117.7	72.26087	26.095238	37.221667	20.6	37.705917	M			N		9.11779	0	8.63094	0	-16.7487
9.190556	121.5	62.5	7.375	36	267.083333	3	0.15	7.6	3.024966	0.9	6	37	47	7.7	0.4	180	129.361111	85.854839	25.388889	36.884444	16.8	41.255478	F			N		14.2538	0	6.06782	0	-19.3216
2.779838	253.5	44	7.32	22	335	24.166667	3.341489	11.5	3.1	3.5	2	208	34	0.4	1	117.5	68.884615	71.166667	16.307692	36.476667	15.6	53.280094	M			N		4.67653	0	8.6336	0	-12.3101
17.236829	195	45	7.39	25	487.5	12.8	1.028765	12.9	3.9	1.1	3	213	21	1.1	0.9	114	82.565217	82.173913	18.173913	37.256	11.9	37.56806	F			N		0	0	8.0767	0	-7.0767
3.689109	84.5	32.5	7.405	23	338	3.35	0.314	8.6	3.2	2.542954	4	53.75	27	1.5	0.8	111	63.466667	69.44	20.733333	37.06	15.2	55.129517	M			N		9.75845	0	0.813204	0	-9.57166
2.594896	258	41	7.345	21	466.666667	14.82	1.690332	9.5	4.3	3.5	3	80.333333	11	0.4	1	76.5	72.382353	68.820513	20.985714	37.212727	15.44	68.46594	M			N		12.7173	0	8.09281	0	-19.8101
2.614329	445	47	7.41	31.333333	445	12.933333	0.819	11.3	4.2	3.325725	5	258.666667	22	1.2	1.266667	138	90.777778	98.769231	17.12963	37.738571	13.45	78.13976	M			N		1.96354	0	3.00906	0	-3.9726
4.722188	69	67	7.395	38	143.5	10.433333	0.7	8.9	2.8	2	2	244	8	1	1.15	101	98.323529	63.28125	19.414286	37.417	32.3	58.821297	M			N		13.013	1.05883	1.48236	0	-14.5542
3.686782	110	32.5	7.385	18.8	275	12.48	0.963333	9.8	4.2	1.2	3	151.4	8	0.7	0.7	98	74.333333	71.615385	19.583333	37.333333	12.6	65.679085	F			N
2.730127	124.5	26.5	7.325	12.833333	311.25	27.766667	0.225	7.4	2.1	10.1	8	162.8	924.6	1.04	1.166667	116	80	77.807692	23.923077	36.645	17.62	85.37126	M			N		7.69195	0	0	0	-6.69195
7.815324	105	36	7.43	23.5	350	10.35	0.8568	8.7	2.9	1.3	4	184.5	21	0.2	2.25	88	59.178571	74.52	14.839286	35.8925	37.5	63.289116	F			N		18.4253	0	0	0	-17.4253
3.826331	130.5	34	7.415	20.5	353.25	21.95	0.7954	9.4	2.780884	3.4	7	101.333333	14	5.7	7	165	72.035714	63.666667	18.080645	37.0375	19.566667	58.170033	M			N		19.601	0	0	0	-18.601
4.187454	255	42	7.395	24.333333	258.75	16.2	1.47	9.5	2.953645	2.8	7	170	17.5	0.2	1.533333	101.5	84.970588	79.982143	14.426471	36.647778	12.65	58.949932	M			N		0.955234	0	15.7614	0	-15.7166
3.77081	81	35	7.45	25.333333	184	14.566667	1.17	8.6	2.666667	2.9	5	72.666667	49	1.75	0.733333	80	113.258065	87.033333	14.575758	36.807778	17.4	66.578835	M			N		1.32598	0	0	0	-0.325975
7.893449	184	31	7.51	23.5	460	11.5	2.16	13.5	3.7	1.3	7	195.5	10	0.4	0.65	97	79.5	78.423077	21.596154	37.318571	13.35	83.380516	F			N		1.04728	0	0	0	-0.047282
2.792986	146	35	7.37	19.75	292	15.25	0.99	11	2.3	1.9	2	214.75	55.5	1.2	0.675	103	115.666667	68.027778	20.115385	37.677	14.233333	64.90638	F			N		0	0	13.0864	0	-12.0864
5.118519	192.5	38	7.35	22	265.833333	15.6	0.624	13	2.919502	0.9	8	192	68	0.8	1.7	192	61.384615	77.603448	16	37.184286	45	76.35911	M			N		3.90738	0	5.6136	0	-8.52098
5.669005	109.5	35	7.455	23.666667	222	11.533333	1.040999	9	2.8	1.8	8	224	24	0.8	1.3	252	78.84	77.885714	20.02	37.0075	11.366667	67.74763	M			N		7.7615	0	4.40994	7.51749	-18.6889
2.859664	60	24	7.43	24	120	10.166667	0.8343	9.3	2	2.179749	2	138	39	0.5	0.55	83	90.357143	70.071429	22.428571	37.603077	14.233333	59.25998	F			N		0	0	16.7852	0	-15.7852
3.983542	99	33	7.44	20	99	6.8	0.48	7.6	2.5	1.7	6	85	110	3.5	1.433333	121	87.125	67.166667	27.333333	37.10375	15.5	71.4711	M			N		0	0	4.74034	18.3254	-22.0657
2.169039	224	39.5	7.345	20	322.5	16.466667	4.11	10.35	3	7.2	5	136.5	13	0.2	1.625	100	86.4	65.8	20.461538	37.095455	14.2	87.99252	M			N		10.2964	0	11.0648	0	-20.3612
2.508993	220.5	38	7.38	22	231.5	10.9	1.1979	9.9	2.911708	1.7	5	152	17	0.4	1.566667	122	77.241379	76.903226	18.6	36.61	13.366667	77.116585	M			N		2.69032	0	16.0423	0	-17.7326
4.137986	93	45	7.36	22.5	232.5	15.45	1.820161	7.7	1.8	0.9	5	579	11	0.2	2.7	79	88.269231	73.25	15.142857	36.648333	11.95	78.40197	F			N		21.0247	0	0	0	-20.0247
3.063194	268.5	39	7.275	16.5	695	3.633333	0.18	6.1	2.872153	2.4	7	238.666667	16	0.2	1.5	108	95.565217	72.257576	16.76087	36.633077	13.7	57.782642	F			N		5.22331	0	0	0	-4.22331
2.105197	63.5	42	7.18	18	63.5	12.375	1.324529	13.1	2.6	6.7	5	178.25	22	0.7	1.98	106	85.28125	88.647059	24.939394	35.086	71.44	87.3177	F			N		19.9506	0	0	0	-18.9506
7.271204	153	41	7.3	16.857143	293.219178	5.928571	-0.236541	5.85	2.35	10.6	3	59.857143	75.5	4.65	1.528571	122	99.04878	72.593023	14.071429	36.838182	17.6	49.518642	F			N		2.54428	0	8.84769	4.20609	-14.5981
3.034745	91	36	7.43	21	136	13.666667	1.78	12.4	3.1	1.8	0	180	24	0.733333	1.3	98	81.32	69.346154	22.333333	37.5	15.266667	23.305937	M			N		15.0699	0	2.05948	0	-16.1294
4.479201	201.5	35.5	7.41	24.666667	301	12.675	0.245	9	3.130183	1.5	8	302	29	0.3	2.233333	138	69.1	96.666667	13.5	35.978	12.95	60.05882	F			N		13.2129	0	8.88923	0	-21.1022
2.44662	190	34.5	7.415	21	252.5	23.8	1.431	8.85	2.833773	1.5	5	380	10	0.7	1.966667	224	93.961538	69.275862	18.303571	37.135714	12.8	71.23264	M			N		4.9456	0	0.367854	0	-4.31345
5.354722	170.5	28.5	7.485	19.833333	518.333333	9.8	2.25	8.4	2.829812	4.5	7	167.285714	31	0.55	5.6	140.5	95.233333	69.329545	15.096774	36.898182	14.257143	80.247505	M			N		11.5786	0	2.42776	0	-13.0063
3.408032	169.5	44.5	7.46	34.333333	249	10.466667	0.730508	12	3.5	1.4	2	207	44.666667	5.7	0.966667	160	95.4	84.96	20.296296	37.834286	13.733333	62.37715	M			N		15.2287	0	5.57507	0	-19.8038
22.903044	168	36	7.41	20.5	213.5	14.75	0.78	11.5	4.2	4.5	2	167.5	40	0.6	0.9	148	98.441176	95.916667	20.742857	37.405714	12.4	46.962635	M			N		4.29783	0	1.9648	0	-5.26263
8.071192	72	42.5	7.305	20.5	131.166667	6.133333	0.02732	11.3	3.2	2.5	6	114.333333	23	1.1	1.05	123	111.833333	76.566667	15.515625	36.849091	49.833333	85.31273	M			N		9.8705	0	13.3169	0	-22.1874
3.786053	287	54.5	7.49	40	380	12.25	1.2524	8.4	2.5	1	4	172	39	0.5	1.05	126	69.285714	78.053571	15.206897	37.718462	10.9	58.31201	M			N		16.3759	0	0	0	-15.3759
2.89985	100	39	7.38	20	142.857143	24.4	3.175859	9.6	3	0.5	1	217.5	17.5	1.95	0.8	72	111.482759	101.206897	27.482759	37.118571	11.4	48.99949	M			N		0	0	23.2656	0	-22.2656
2.163704	226.5	37	7.345	23	319.75	16	2.7332	9.4	3.7	7.2	2	190.75	43	0.6	1.1	117.5	92.653846	80.519231	18	37.302308	14.3	53.77368	M			N		8.04177	0	11.5543	0	-18.596
4.246562	248.5	34.5	7.345	19.666667	513.75	9.933333	1.1893	8.5	2.984106	4.5	0	199.333333	847	1.4	0.7	129	102.15625	81.8	19.923077	37.013793	13.45	36.92612	F			N		20.7226	0	2.11936	0	-21.842
4.891794	135	35	7.33	19.5	225	11.6	2.2	14.3	3.6	2.6	1	202	478	0.8	1.5	99	99.347826	69.636364	17.326087	37.454	12.8	55.958263	M			N		1.22654	0	3.06636	0	-3.2929
3.910035	84	19.5	7.33	9.333333	228.156741	11.166667	1.11	7.2	4.3	1.6	5	67	8	6.45	1.716667	76	97.791667	65.5	26.416667	36.91	42.583333	51.513474	F			N		7.16106	0	0	0	-6.16106
3.543275	152.5	44.5	7.365	24	291.666667	13.166667	1.422214	10.8	2.8	2.1	6	54	11	1.35	0.533333	126	59.692308	70.307692	18.64	36.99375	19.4	67.15449	M			N		1.69335	0	5.08005	0	-5.77339
4.497627	112.5	29.5	7.48	21.5	241.506099	9.7	0.388	8	3	2.2	10	154.5	21.5	1.6	1.375	164	126.423077	92.92	25.576923	38.485263	20.3	68.15725	M			N		0	0	7.93752	0	-6.93752
9.993657	206.5	34	7.305	15.4	298.333333	21.95	2.980312	11.65	2	1.2	5	362.5	14.5	2.8	3.62	129	78.177778	71.913043	24.662791	36.755	16.15	65.29517	F			N		8.75389	0	12.3812	0	-20.1351
2.926273	186	41	7.35	21	265.714286	8.9	0.442499	12.8	3	1.7	1	181.5	22	1	1.2	88	85.205882	78.333333	28.279412	37.112	19.65	57.742134	F			N		6.83463	0	6.83463	7.5181	-20.1874
3.038438	151	39.5	7.37	24	225	12.76	2.31	8.4	3.1	3.1	5	123.2	16	0.5	0.85	124.5	76.37931	66.051724	18.448276	36.593333	16.266667	81.058815	M			N		4.54729	0	12.3748	0	-15.9221
2.094144	132	49.5	7.29	21	255	10.3	1.35	11.3	2.894874	1.2	0	258.5	14	0.6	0.9	114	77.034483	73.172414	18.377049	37.19375	11	32.23632	F			N		6.00882	0	0.875457	0	-5.88428
7.044086	430	28	7.52	23	430	0.3	0.051	6.5	2	1.4	7	26.333333	20	1.5	1.15	192	110.59375	73.4	17.191176	36.608462	13.5	80.98186	M			N		23.6132	0	0	0	-22.6132
5.579421	148.5	48	7.3	22.5	340.708333	10.671429	0.514016	6.35	2.766667	2.5	3	82.285714	23.5	2.175	1.15	123.5	120.675676	91.297297	19.635135	36.818	16.483333	43.030746	F			N		6.63151	0	3.10665	0	-8.73817
5.089387	313	33.5	7.445	23.4	466.666667	8.0375	0.65	5.75	2.911609	5.8	11	88.875	42	1.1	0.64	107	78.860465	76.627907	15.405405	37.124667	13.85	71.6724	M			N		4.91218	0	9.91279	4.49628	-18.3213
5.170972	137	41.5	7.37	24	391.666667	12.35	0.86	10	3	3.451046	4	176	10	0.9	0.45	91	81.230769	65.64	15.826923	37.278333	12.25	87.66714	M			N		1.93387	0	3.28758	0	-4.22146
3.386863	55.5	40	7.305	22	59	8.4	0.41551	4.8	3.1	8	5	59.5	90.333333	24	0.533333	130	70.444444	80.846154	19.964286	36.478571	36.2	58.493027	M			N		12.6961	0	2.21444	0	-13.9106
10.274468	195.5	34.5	7.37	19	306.25	17.2	1.71	11.3	3	2.4	4	142	19	1.4	1.05	168	75.029412	80.806122	19.212121	36.674286	12.6	79.87515	F			N		8.7028	0	1.75192	1.55726	-11.012
3.012627	75.5	58.5	7.285	21.75	232	13.7	0.62	13.1	2.731876	1.5	9	114.666667	39	0.95	1.85	103	67.84	60.478261	24.92	36.654	16.2	87.7681	M			N		0	4.31517	18.5884	0	-21.9036
3.01728	328	45	7.38	23	328	14.45	0.47	11	3.7	3.137222	8	233	17	0.9	1.4	311	80.2	68.285714	17.542857	37.498333	13.7	85.21717	M			N		12.5941	0	0	0	-11.5941
3.091887	180	30.5	7.105	10.25	199.5	8.875	0.315	9.1	1.966667	7.1	4	60.25	170	0.75	4.725	84	115.866667	76.5	30.403226	37.056	21.025	64.87837	F			N		21.6696	0	0	0	-20.6696
3.623079	174.5	36	7.365	23.666667	231.5	6.425	-0.084569	10.85	2.9	4.4	3	38.5	247.166667	1.983333	0.916667	115.5	83.04	96.84	18.62	37.015	18.71	48.563	M			N		4.41613	0	10.4653	0	-13.8814
5.031933	64.5	44.5	7.41	24	122.5	6.7	0.262894	13.3	3.8	2	3	176	16	0.6	0.9	89	64	97.041667	15.076923	36.865714	12.1	76.48675	M			N		0.596192	0	2.98096	0	-2.57715
4.297199	293	35.5	7.37	21.666667	282.5	27.86	3.1099	8.15	2.887936	8.7	7	223.8	35	1.7	1	76.5	78.282609	75.088889	17.745098	35.655833	14.9	85.97359	M			N		7.13643	0	15.5916	0	-21.728
21.223403	230	36	7.45	21.5	460	7.45	2.1	10.9	3.6	3.080492	2	104.5	10	0.5	0.75	104.5	99.666667	89.884615	20.08	37.451429	12	53.446384	F			N		9.33325	0	2.77995	0	-11.1132
15.731296	87	36	7.31	17.5	174	16.733333	0.15	8.9	2.5	4.209478	4	230	12	0.65	1.975	80	114.945055	65.716418	24.994565	38.013077	13.3	65.39387	M			N		10.3361	0	4.28445	0	-13.6205
3.504502	111.5	42	7.295	18.166667	116.375	24.64	3.71	13.6	3	6.8	1	258.4	797.75	1.4	2.483333	106	127.888889	87.15	25.291667	37.583957	19.1	23.925478	M			N		22.8278	0	0	0	-21.8278
9.360405	71.5	35.5	7.515	26	80	1.55	0.98	6.6	2.6	1.4	7	21.5	26	0.9	0.75	158	104.074074	78.153846	28.965517	37.624444	14.55	80.04018	M			N		0	0	5.23482	17.2001	-21.4349
15.849155	108.5	46	7.295	18.25	164.75	20.8	1.235	13	2.902197	4.6	9	174.333333	37	0.6	1.3375	310.5	83.84	75.6	19.055556	36.75	24.55	68.49054	M			N		4.8583	0	0.702456	0	-4.56076
2.042998	82	34	7.38	21	164	10.35	1.053	14.2	3.10627	1	1	197.5	73.333333	1.5	1.133333	103	118.423077	92.62963	28.807692	38.174286	15.2	22.798483	M			N		1.01974	0	20.5254	0	-20.5451
3.063866	243	42.5	7.28	21.333333	369.761905	22.7	3.113195	5.85	2.7	8.5	3	378.25	8	0.2	1.525	88	79	73.98	16.56	37.261667	17.525	64.71338	F			N		17.2984	0	0.979155	0	-17.2776
2.931748	157.5	43.5	7.265	15.25	303	21.7	2.779077	7.9	2.2	2.7	3	114.75	73	0.2	2.325	144	102.304348	73.521739	29.4	37.529412	25.266667	58.28161	M			N		19.6981	0	0	0	-18.6981
9.583368	139	61.5	7.17	19.333333	145.5	14.9	0	9.2	3.1	1.4	3	176	10	1.369867	0.866667	106	68.076923	69.884615	32.769231	36.52	13	70.17474	M			N		8.03475	0	7.61736	0	-14.6521
4.011319	198.5	36.5	7.36	18	292	10.166667	0.668575	8.4	2.8	1.4	5	177.333333	6	0.2	0.333333	106	89.272727	76.302326	21.977273	37.654615	16.25	58.39651	F			N		0.249295	0	7.76137	0	-7.01067
7.772072	97	28	7.45	18.666667	227.255002	9.825	1.12	7.1	2.8	3.4	2	72	13.666667	2.666667	0.466667	136	91.862069	75.8125	24.827586	36.843636	32.4	58.865288	F			N		3.60479	0	17.4964	0	-20.1012
4.393912	163.5	29.5	7.26	14.833333	343	32.54	4.562156	11.1	3.1	7	0	179.8	575.666667	0.4	1.05	128.5	126.6	88.461538	23.211538	36.463636	14.7	38.786232	F			N		15.2484	0	0	0	-14.2484
7.825486	151.5	44.5	7.3	23	151.5	7.75	0.70945	11.1	2.964234	3.8	6	84.666667	115	1.2	0.74	86	83.766667	81.103659	20.120879	36.5125	14.783333	61.383118	M			N		12.3336	0	4.16375	0	-15.4974
11.36037	125	61	7.29	25	190.292726	36.35	0.97	8.5	1.6	1.7	6	279.25	8.666667	0.666667	0.72	99	108	68.738095	25.372093	36.621667	14	66.486664	M			N		9.77081	0	2.55273	0	-11.3235
4.174606	34	37	7.22	15.5	68	8.85	1.86	7.5	2.877631	1.7	6	162	43	0.7	9.85	75	74.842105	73.27027	17.05	36.7225	11.1	68.054306	F			N		16.6403	0	3.84068	0	-19.481
2.042269	103	37.5	7.36	18.8	250.833333	25.525	2.63	7.4	2.964783	1.5	3	140.75	25.5	0.3	1.08	133	87.636364	80.327273	17.418182	36.52625	14.75	44.20528	F			N
3.159549	274.5	35.5	7.41	24.5	316.25	10.4	1.456	9.7	3	3.2	6	150.5	11	0.4	2.6	130	71.571429	79.545455	18.257143	36.739621	14.4	65.73193	M			N		1.44535	0	4.74751	0	-5.19287
10.948681	146	31.5	7.4	18	213.125	9.033333	1.02	8.1	1.8	6.7	3	176.25	293.8	7.86	0.933333	39.5	119.875	79.1875	38.08	37.701667	19.28	35.019993	F			N		15.8923	0	6.46197	0	-21.3543
5.570382	151.5	37	7.455	23.75	183.192308	15.65	0.74	14.7	4.05	2	1	184.5	29.5	1.35	0.925	184	69.941176	105.594595	23.685714	38.103846	15.75	22.416351	M			N		18.3111	0	0	0	-17.3111
12.184965	193.5	35.5	7.425	20.5	276	13.566667	1.264438	8	2.5	1.5	6	498.666667	95	0.5	1.775	187.5	88.944444	86.176471	19.5	36.675	12.6	52.760735	M			N		0	0	11.7112	0	-10.7112
20.510648	241	29	7.37	14.75	306.25	14.52	0.302	8.35	2.4	3.1	4	214.2	168	1.4	1.4	117.5	105.15	72.768293	30.207317	37.680714	14.25	63.377773	M			N		6.39261	0	6.48444	0	-11.8771
4.321968	170.5	50.5	7.335	25	328	27.475	1.63	7.2	2.979347	3.8	3	133.25	635	0.3	2.266667	93.5	94.2	82.36	19.769231	36.305263	14.25	57.94478	M			N		6.02735	0	16.6321	0	-21.6594
2.889525	132.5	31	7.42	20	184	6.766667	0.5325	12.1	2.859913	2	3	106.666667	17	0.9	1.766667	84.5	101.277778	72.151515	23.555556	36.771667	37.266667	79.853546	M			N		0	0	22.495	0	-21.495
2.515683	111	54.5	7.305	24	198	17.533333	2.113968	10.5	2.9	1.1	1	289.666667	88	0.8	1.1	135	63.607143	70.580645	15.655172	37.912222	16.3	52.766453	M			N
6.069282	115	37	7.395	22	383.333333	15.9	1.980112	13.9	3.7	2	9	268	18	0.8	1	121.5	74.695652	101.291667	23.0625	36.973333	13	80.88901	M			N		5.99741	0	0	0	-4.99741
3.87228	140	38	7.39	25.4	233.333333	18.2	2.6982	9.4	2.883227	0.8	2	434.8	3	0.8	0.3	141	108.755102	72.772727	16.01	36.473846	15.175	46.947117	F			N		6.58957	0	0.64131	0	-6.23088
6.75537	274.5	42	7.34	22.5	342.75	26.333333	3.725277	13	3	4	6	250.333333	114.5	8.4	3.775	98	98.636364	70.935185	18.117021	39.633333	24.45	66.14856	M			N		11.6599	0	1.03621	0	-11.6961
8.996597	138	54	7.345	27	320	10	0.28	10.5	4	0.6	7	153	15	0.6	0.75	145	97.882353	80.588235	17.787879	36.776667	10.775	86.06775	F			N		0	0	5.44465	0	-4.44465
4.742766	221	35	7.21	14.6	442	12.2	0.25	8.9	2.8	5.1457	9	49.428571	28.75	9.025	0.96	68	66.125	66.666667	17.74	36.748333	22.466667	73.27121	F			N		0	0	18.5546	0	-17.5546
6.980718	56.5	40	7.295	19	56.5	21.2	0.62475	15.05	2.934241	3	9	172.333333	351	1.55	3.566667	273	58.151515	79.161765	23.833333	34.3	39.3	79.81161	M			N		22.5908	0	0	0	-21.5908
10.34	325	36	7.38	18.5	541.666667	3.1	0.095	7.4	2.5	3.614054	5	12.333333	18	0.65	0.5	299	74.225	72.575	19.0875	37.383	18.4	61.620842	F			N		15.1838	0	0.402966	5.41586	-20.0026
8.11581	66.5	33	7.445	22.666667	174	9.666667	0.606298	8.25	3.9	1.5	10	183	20	0.5	0.933333	102	101.774194	72.533333	21.75	36.922	13.3	69.109665	M			N		21.4396	0	0.903586	0	-21.3432
11.968229	118	45	7.285	17.333333	151.875	22.4	2.856385	13.2	3.5	4.8	1	175.5	99	0.5	1.166667	124	81.851852	86.516667	22.160714	37.3675	11.5	40.442905	M			N		1.58754	0	0	0.501327	-1.08886
2.115949	206	43	7.385	23.666667	158	14.933333	1.07	9.85	3.3	1.1	6	152.666667	35	0.4	2.1	124.5	70.923077	82.633333	15.388889	36.442857	14.266667	60.64441	M			N		2.36301	0	19.8492	0	-21.2123
6.289931	166	38	7.39	22.2	363.75	0.133333	-1.06034	5.5	3	0.7	5	23.125	31.333333	0.933333	1.64	105	67.965517	79.981481	24.939024	37.154211	14.62	66.96877	M			N		6.51835	0	8.29368	0	-13.812
3.612998	110	43	7.265	17	178.541667	12	1.04	9.9	3.8	3.4	8	204	46	0.533333	2.525	104	65.59375	66.469697	21.5	33.1	32.1	79.19187	M			N		22.2115	0	0	0	-21.2115
3.775602	297.5	39	7.45	24	446.857143	14	1.50131	13.1	4.4	1.1	6	170	34	0.9	1.2	137	69.145833	81.404762	19.295918	37.227778	13.1	62.233093	M			N		22.9103	0	0	0	-21.9103
7.034236	157	41	7.26	19.666667	392.5	8.44	0.3045	10	3.4	2.1	7	106.333333	22.5	2.55	0.666667	121.5	62.8	79.607143	15.793103	36.011667	13.3	72.36167	F			N		15.5833	0	5.68647	0	-20.2698
2.085104	103	42	7.235	19	123.666667	10.58	1.3205	6.9	1.4	3.5	4	104	23	2.35	0.775	118	95.613636	75.302326	19.784091	34.984762	24.5	50.24862	M			N		17.0175	0	0	0	-16.0175
19.525081	98	45	7.305	19.6	149.333333	21	2.68434	7.25	3.2	4	4	113.875	189.75	12.35	1.22	115.5	94.416667	71.666667	22.875	37.475	22.28	58.804222	F			N		8.20483	0	5.73621	0	-12.941
4.634745	294.5	45	7.21	17.4	368.5	13.625	0.87	10.5	3.2	5.4	4	222.75	9	0.5	1.5	85	80.952381	72.863636	20.363636	36.105	14.1	72.928566	F			N		1.72609	0	6.55915	0	-7.28525
10.202512	324.5	56	7.25	18.75	495.30303	15.6	1.505815	10	2.4	3.4	0	144.25	185	0.4	1.35	120	96.56	104.971429	22.788462	37.093333	12.5	38.757366	M			N		14.7023	0	2.35236	0	-16.0546
6.655671	225	37.5	7.42	21.666667	426	20.066667	2.294173	7.15	2.2	4.9	1	175	25.333333	2.7	0.566667	139	103.5	70.285714	18.55	37.495385	17.8	35.989132	F			N		18.2802	0	0	0	-17.2802
3.136111	81	38	7.295	18.666667	93.5	13.675	1.296	6.9	4.4	14.2	3	45.75	2166	11.8	3.266667	54	97.4	72	25.203704	36.444545	40.333333	63.461304	M			N		22.9584	0	0	0	-21.9584
2.708542	355.5	31.5	7.335	20.666667	800.25	12	0.928911	10.05	3.6	3	1	175.5	26	0.4	0.666667	104	68.545455	78.357143	19.073529	37.516538	13.7	36.585747	M			N		12.116	0	0	0	-11.116
2.20206	301.5	40	7.37	21.333333	276.5	10.56	0.959327	8	1.8	3.2	10	108.4	22	0.5	0.833333	119	86.612245	76.539216	17.5	36.901111	16.9	84.88073	F			N		17.2566	0	2.2706	0	-18.5272
4.346366	151.5	38	7.31	18.333333	195.5	8.566667	0.79	10.9	2.5	2.2	1	284.666667	11	0.3	1.766667	89	79.576923	74.16	21.925926	38.125	15.7	53.28709	M			N		11.9218	0	0	0	-10.9218
2.858403	140.5	42	7.38	22	360.833333	6.8	0.141428	9.75	3.283333	2.8	5	72.083333	213.5	1.6	1.45	139.5	68.95	67.575	15	37.114	21.972727	61.081516	M			N		14.0521	0	9.03768	0	-22.0898
12.487662	114	45.5	7.34	24	252	8.85	0.58	14.1	3.7	2	6	140.5	10	1.1	0.95	138	76.857143	84.642857	17.25	36.413333	17.52	81.97342	M			N		1.80979	0	8.40963	0	-9.21942
3.647616	210	44.5	7.39	27.5	291.75	10.95	0.552797	13.2	3.7	3.5	0	188.5	189.5	0.8	0.85	135	113.307692	100.769231	18.607143	38.294444	13.2	37.37302	M			N		10.1436	0	4.93473	0	-14.0783
2.1636	270.5	44.5	7.28	19	295	11.533333	0.96	7.8	3.3	1.1	7	234.333333	16	0.3	0.85	114	98.84375	69.9375	17.833333	36.906	12.5	86.9272	F			N		2.11838	0	4.3138	0	-5.43218
10.10603	135.5	57	7.28	21.25	135	5.9	0.73	12.2	3.125	1.8	4	17.4	61.75	2.8	1.95	189	97.083333	83.083333	23.1	37.75	14.725	56.472538	M			N		17.7122	0	2.37812	0	-19.0903
2.715069	88	37	7.37	22	220	24.2	1.89	8.05	2.2	1.1	3	376.333333	30.333333	6.066667	1.433333	105	83	76.403846	20.458333	38.13125	13.3	63.93878	M			N		16.5742	0	5.82551	0	-21.3997
6.011204	126	33	7.46	13	252	5.6	-0.297777	7.5	3.9	4.8	4	57.428571	1100	6	0.733333	37	101.573171	79.092593	22.142857	37.304286	24.4	50.919216	F			N		6.65424	0	14.0876	0	-19.7418
16.954907	98.5	38.5	7.385	21.666667	145	5.483333	0.21	6.1	2.9	2.6	3	28.666667	23	24.65	0.533333	137.5	112.714286	72.321429	20.517241	38.136818	25.44	34.692158	F			N		14.6693	0	6.32757	1.94634	-21.9432
8.772222	134.5	73.5	7.42	40.333333	244.5	8.7	0.87	11.6	2.844933	1.3	5	135	14	0.7	0.9	111	106.6	70.88	22.865385	37.11	23.25	82.76892	M			N		8.32172	0	4.10386	0	-11.4256
11.264317	126	31	7.42	21.4	252	5.48	0.939567	8.1	3.3	2.689829	6	17	33.5	2.3	2.78	297	91.68	89.695652	19.711538	37.522857	11.3	77.15258	F			N		23.3362	0	0	0	-22.3362
2.409132	161	37	7.235	12	393.75	15	1.880705	6.8	3	1.7	15	123.4	29	0.3	3.9	144.5	72.117647	69.566667	18.234375	35.990476	16.333333	88.46492	M			N		18.928	0	1.66035	0	-19.5883
3.608993	64	35	7.41	23	179.219278	10.9	0.5559	8.8	3.5	1.1	9	371	8	0.3	3.75	138.5	103.481481	64.8	24	36.23	47.7	77.50907	F			N		3.1403	0	17.5026	0	-19.6429
34.409583	129	29	7.495	24.333333	323.75	9.366667	0.579264	12.05	3.9	1	3	158.333333	20	0.3	0.566667	138	82.52	94.391304	18.222222	37.026667	11.333333	62.635563	F			N		19.6457	0	1.24965	0	-19.8953
2.878889	108	35	7.335	15	202.666667	3.4	-0.648815	8.3	2.9	5.8	4	18.333333	42	3.2	1	170	94.6	76.769231	28.538462	37.989	15.85	55.18399	M			N		13.8827	0	0	0	-12.8827
7.46919	136.5	36.5	7.34	17.833333	241.833333	13.608333	1.221307	8.1	1.8	13.8	5	88.5	69	2.966667	0.866667	188.5	112.208333	74.217391	22.3	36.702143	21.233333	58.581024	M			N		15.5305	0	1.07107	0	-15.6015
2.865741	198	39.5	7.375	22	221.142857	11.25	1.04439	8.7	2.2	1.3	9	153	32	0.6	1.1	107	85	75.208333	18.203704	36.927778	24.2	78.30218	M			N		4.8853	0	10.4685	0	-14.3538
5.142014	110.5	48	7.225	16.6	184.166667	1.78	0.555	11	2.6	2.8	4	108.2	123.5	0.4	1.58	127	70.84	74.707317	20.645833	33	14.16	68.028824	F			N		13.6133	0	0	0	-12.6133
8.123391	191.5	27.5	7.4	17.625	286	11.3	0.72982	10.1	2.929294	8.7	7	111.714286	2151	2.6	1.7375	117	63.931034	78.9	20.017241	36.440909	36.414286	84.23887	F			N		12.4045	0	8.86124	0	-20.2657
6.082326	72.5	28.5	7.495	22.666667	72.5	7.4	1.24	9.4	2.8	1.458528	1	324	61	0.8	0.6	90	98.64	81.52	19.314815	37.621667	12.2	41.607292	M			N		0.657643	0	14.3037	6.0832	-20.0446
4.481944	209.5	47	7.265	19.166667	273.333333	29.82	6.21	12.95	2.6	6.9	3	170	404	1	1.633333	75	63	69.783333	25.696429	37.44	20.833333	59.23725	M			N		21.4193	0	0	0	-20.4193
3.400671	84	28.5	7.37	17	191	23.9	1.5903	7.1	2.786561	3.1	5	84	83	12.2	3.3	188	72.884615	63.964286	19.351852	37.021429	36.1	53.15011	M			N		19.4079	0	0	0	-18.4079
4.171285	268	34	7.26	12.75	406.666667	23.28	1.39	9.05	3.1	11.7	7	118.833333	25	1.266667	2.05	191	82.247059	89.427083	23.842105	36.803636	19.633333	81.60994	M			N		15.0593	0	2.20156	0	-16.2609
6.798762	88	38	7.305	17.5	170.333333	27.366667	3.786975	6.7	3.3	1.8	5	164.333333	22.5	2.7	1.15	108.5	101.269231	69.259259	22	37.055556	17.95	50.531864	F			N		9.56056	0	2.50046	2.0592	-13.1202
2.248947	157.5	43.5	7.38	26.333333	214	5.788889	-0.236129	8.6	3.05	3.8	4	34.444444	1192.5	7.466667	0.9	127.5	95.594595	71.783784	23.179487	37.14	19.1	51.10737	F			N		17.3414	0	5.33583	0	-21.6773
2.330266	149.5	30.5	7.275	12.333333	149.5	9.233333	0.9395	7.9	3.3	3.2	3	112.333333	14	1.6	0.833333	111	84.8	64.206897	28.741935	35.86875	13.5	65.897606	M			N		14.6192	0	3.99096	0	-17.6102
2.397627	194	23.5	7.555	19.666667	362.5	16.65	1.4196	7.3	2.15	1.8	8	105.5	42.5	3.3	1.2	110	111.678571	82.083333	22.017241	37.5875	19.35	62.092617	M			N		15.564	0	0	0	-14.564
3.220012	183	36	7.48	23	183	7.4	0.24	11.2	3.25	1	3	282	65.5	0.55	0.6	130	73.970588	85.48	21.911765	36.395714	12.5	75.24168	M			N		0	0	0	19.2546	-18.2546
4.879178	119	50	7.31	24.666667	178.5	5.427273	0.5928	6.4	2.872307	13.9	3	58.727273	511.5	3.75	1.444444	78	83.423077	71.84375	27.076923	36.543846	17.818182	48.90357	M			N		16.7446	0	7.1221	0	-22.8667
3.623507	63	30.5	7.295	14	126	22.633333	1.33	12.5	1.6	2.4	4	113.666667	89	22.5	1.8	132	88.142857	68.37037	15.357143	36.463636	15.866667	57.164238	M			N		7.77332	0	6.52683	0	-13.3001
6.169398	87.5	29	7.44	18.8	209.166667	5	0.256	8.3	3.1	3.6	11	73	31	1.3	4.94	103	69.357143	67.765625	17.714286	34.078095	24.966667	80.37733	F			N		21.8822	0	0.994154	0	-21.8764
3.58647	95	26	7.47	19.666667	237.5	22.1	2.4	9.5	2.25	1.3	3	267.5	323.5	0.6	0.5	90	76.269231	75.423077	21.074074	37.016667	14.9	62.410347	F			N		8.36477	0	0	0	-7.36477
5.507986	90	34.5	7.31	16.5	180	17.2	0.189	10	2.931601	6	0	47	55	5	0.7	144	127.76	76.769231	26.718	37.92375	15.766667	35.11812	F			N		23.239	0	0	0	-22.239
3.668368	113	26.5	7.36	15.4	379.666667	0.1	0.096	7	3.1	0.6	5	40.25	23.666667	0.5	2.84	120	134.26087	87.954545	28.553191	37.312	15.25	72.42894	F			N		0	1.363	7.36022	0	-7.72323
3.710266	116.5	42	7.415	27.75	247.5	12.866667	1.17692	8.6	3	1	4	135	7	1.066667	3.55	101	90.864865	73.5	22.565789	37.284444	27.066667	59.428898	M			N		5.92949	0	7.37144	0	-12.3009
2.162581	298.5	37	7.445	24.5	361.25	17.766667	1.2008	7.45	2.6	2.1	3	223.666667	14	0.3	0.333333	105	81.08	69.576923	15.52	36.053333	15.3	78.95743	F			N		1.61844	0	13.4099	0	-14.0283
6.770683	95.5	33	7.235	15	151	6.375	-0.175255	10.1	2.9	11	4	51.25	81	16.4	1.1	73	118.095238	71.708333	17.522727	37.42375	23.875	56.75186	F			N		14.9173	0	1.47696	0	-15.3942
3.119213	119.5	28.5	7.43	20.6	284.75	7.357143	0.275313	7	2.7	6.5	12	90.857143	63	4.766667	1.3	79	66.73913	77.88	17.52	36.791333	17.32	63.672493	M			N		8.71481	0	0	0	-7.71481
5.808322	65.5	27.5	7.395	18	109.166667	2.566667	0.297	8.4	2.80401	7.6	6	39	55	13	1.1	70	105.875	64.458333	25.535714	36.623333	19.1	29.203955	M			N		9.81351	0	9.29701	0	-18.1105
4.843287	155	46	7.255	20.6	176.333333	94.15	5.6615	9.9	2.809063	3.4	11	27.5	79.5	1.15	3.24	98	111.230769	67.038462	21.5	38.093077	22.6	72.87027	M			N		9.18798	0	8.25885	0	-16.4468
11.057002	65	80	7.2	24.714286	111.666667	35.6	2.99	6.7	2.953288	5.4	6	347.125	22	0.25	6.328571	142.5	90.96	80.36	25.6	36.569048	19.05	67.22447	M			N		16.8219	0	3.61762	0	-19.4395
8.148299	198	33	7.445	21.25	235	5.5	0.87	5.8	3.2	1.4	6	316.666667	86.666667	0.3	1.82	68.5	73.735849	72.971698	18.87931	36.403571	12.8	84.73019	F			N		5.27718	0	11.2498	0	-15.527
3.598681	223.5	44	7.38	25	464.666667	7.3	0.76	8	2.868795	2	0	126.25	22	1.9	0.8	96.5	107.724138	71.517241	16.690476	37.603333	14.75	49.105007	M			N		15.9781	0	3.89031	0	-18.8684
3.004745	111	50	7.405	30	141	8.95	2.50915	14	4.6	6.8	1	204	23	0.2	0.8	82	98.727273	84.75	19.022727	37.231667	13.8	32.559128	M			N		11.3154	0	0	0	-10.3154
3.252824	234	46.5	7.345	21.285714	443.333333	6.4	0.49	7.55	2.628571	8.3	4	93.5	853.285714	2.342857	1.2	122	96.566667	83.4	24.466667	37.48	13.015385	59.25431	F			N		4.61138	0	7.3782	0	-10.9896
5.775787	64	37	7.375	18.75	123	7.725	0.24	8.9	2.918409	2.5	7	64	10.5	0.95	1.075	200.5	57.666667	77.903226	16.714286	36.78	14.966667	84.80025	F			N		0.346273	0	0	0	0.653727
3.126979	244	40.5	7.37	20.666667	209.5	14.35	0.83	6.95	2.837925	5.7	8	105.2	15	0.3	1.466667	81.5	101.73913	69.652174	17.863636	36.915	13.9	70.85095	F			N		7.67514	0	6.39595	0	-13.0711
2.899861	240	32	7.49	22	480	6.15	1.13	9.6	3.6	2	1	95	49	0.9	1.1	58	99.48	94.5	16.166667	37.54	12.4	55.19077	M			N		10.2476	0	1.8794	0	-11.127
2.861817	101.5	24.5	7.36	15	203	0.866667	0.631	6.35	1.9	6.1	10	37.666667	31.5	1.35	1.166667	104	134.978723	61.457627	31.189655	37.64	26.833333	74.83196	M			N		20.6163	0	0	0	-19.6163
2.18684	244	45.5	7.285	20	396.5	25.2	5.733	7.55	3.02357	2	0	147.333333	29	0.8	1.2	103.5	90.038462	85.948276	17.277778	36.732	13.4	45.80457	M			N		9.92299	0	10.3955	0	-19.3185
2.718785	190	42.5	7.32	19.5	282.25	21.933333	1.45	7.6	2.4	3.6	8	366	38.666667	0.733333	1.55	74	60.708333	73.416667	21.288462	36.328182	24.85	85.547386	M			N		22.0687	0	0	0	-21.0687
2.998079	155	45.5	7.385	25.8	310	8.785714	1.115	8.05	3	3.5	5	63.714286	733	4.6	0.98	140	90.5	74.192308	17.981481	36.94	25.042857	55.32697	M			N		0	0	16.6773	0	-15.6773
9.107431	188.5	34	7.39	20.5	398	14.044444	1.146667	9.05	2.85	6.5	4	186.333333	445.166667	13.6	0.6	135.5	82.85	85.111111	19.405405	37.42	21.33	53.149532	F			N		3.29401	0	0	0	-2.29401
2.465718	131	38.5	7.21	18	265.836735	20.65	1.75	7.4	2.99335	10.7	5	166.75	259.5	17.3	1.6	132.5	89.9	83.8	22.071429	36.666667	19	60.264366	F			N		13.6269	0	6.89454	0	-19.5214
2.169097	250	49	7.29	20.666667	236	16.166667	1.33	7.65	2.830785	2	2	161.333333	47	0.5	1.2	89	72.409091	68.612903	18.72	36.954444	12.933333	63.0794	M			N		3.22715	0	5.99328	0	-8.22043
2.765069	152	35.5	7.375	20	506.666667	13.114286	0.83	9.4	3.1	5.7	4	83.571429	899.666667	8.7	1.2	114	71.28	69.395833	16.759259	36.692	22.385714	47.98288	M			N		2.95954	0	0	0	-1.95954
2.073623	244	39	7.37	21.5	448.833333	12	0.886417	9.2	2.1	6	1	122.4	23	0.4	0.375	125.5	83.684211	62.431818	18.394737	37.044	12.925	39.17236	F			N		3.37573	0	0	0	-2.37573
4.471933	183	69.5	7.13	22.666667	333.142857	3.566667	0.128	9.2	3.03745	10.9	0	185.666667	34.666667	0.6	0.833333	179.5	88.090909	87.459459	23.25	33.734211	14.166667	49.8031	M			N		22.9245	0	0	0	-21.9245
3.954884	120.5	45	7.365	25	182.857143	7.84	0.184935	6.2	4	6.1	8	60.8	207	29.5	3.833333	101	97.30303	67.691176	17.694444	35.864286	26.62	56.644585	F			N		22.5965	0	0	0	-21.5965
3.1075	92	37	7.38	21.5	230	24.5	0	8.3	2.855834	1.3	6	170	260.5	1.35	1.35	93	98.358974	71.459459	23.5	36.618571	30.05	73.37054	M			N		5.47064	0	10.7375	0	-15.2081
6.898438	284	39	7.33	21.5	710	8.625	0.546017	9.15	1.8	5.5	5	80.5	13	0.8	0.575	104.5	76.774194	73.375	15.671875	35.908182	13.266667	73.21285	M			N		20.2461	0	0	0	-19.2461
3.89066	114	39	7.41	24.333333	162.857143	16.28	1.16	7.3	2.7	5.6	6	78.4	467.5	19.2	1.633333	61.5	99.541667	61.4	20.166667	36.475714	34.775	62.946754	F			N		14.6505	0	2.00909	0	-15.6596
3.451516	203.5	54	7.265	22.666667	203.5	3.78	0.5304	9.75	2.947998	3.3	0	106	35	0.4	1.433333	116.5	132.130435	77.555556	27.818182	38.4725	15.95	19.224794	M			N		17.0939	0	0	0	-16.0939
2.130949	243	23	7.42	15	405	21.95	2.34	7.8	2.15	3.2	7	426.5	8.5	0.25	3.966667	127	87.791667	80.391304	18.604167	36.851667	11.55	82.65417	F			N		6.1475	0	8.86929	0	-14.0168
3.888194	181	48	7.37	26	344.5	0.3	0.05775	8.2	3	2.8	6	10.5	106	1	0.833333	81	81.703704	76.96	20.928571	37.427143	12.05	73.8895	M			N		21.2309	0	0	0	-20.2309
2.34066	257	36	7.325	18.5	448.75	13.59	1.445243	6.15	2.1	4.1	6	106.916667	272	3.025	1.5	86	87.666667	79.71875	13.305556	36.775862	21.07	74.773384	M			N		12.525	0	10.9727	0	-22.4976
11.501632	131	40	7.385	24	246.666667	5.9	1.1172	8.5	3.6	3.4	6	76.6	20	7.5	2.025	112	95.84375	68.238095	20.929688	36.578214	24.38	52.07073	M			N		10.8289	0	10.8782	0	-20.7071
7.814213	160.5	48.5	7.31	23	182.833333	9.3	1.9	11.4	3.5	1.1	1	179	31	0.6	1.033333	124	91.875	82	21.211538	37.851667	12	52.81515	M			N		4.47902	0	10.3209	0	-13.8
9.179005	69	38	7.51	29.5	178.411976	11.1	1.31	10.6	2.6	1.7	9	32	47	0.5	0.7	135	85.833333	94	27.647059	37.824286	12.3	86.981735	M			N		0	0	7.62791	0	-6.62791
2.539178	92.5	25	7.46	16.833333	113.5	13.383333	0.875	5.75	2.783867	7.5	3	45.833333	62.2	24.84	1.566667	76.5	80.59375	63.15625	23.612903	36.864	34.2	41.73193	M			N		0	0	2.7568	19.6914	-21.4482
4.850301	61.5	43.5	7.355	23	283.928571	5.833333	-0.020248	10	2.6	2.2	8	110.833333	27	1.9	0.85	107	83.409091	69.619048	13.26087	37.545714	13.883333	71.32001	M			N		0.213045	0	10.9443	0	-10.1574
4.601609	161.5	33	7.44	21.5	336.25	10.4	0.968496	8.95	2.8	3.9	8	110.75	16	0.5	1.1	101	74.290323	90.30303	17.306452	36.673077	12.6	83.369644	F			N		5.91822	0	14.0168	0	-18.9351
2.23831	264	43.5	7.365	22.5	415	6.7	1.27	7.7	2.742857	4.7	3	53.333333	122	1.442857	1.225	136.5	73.27907	74.697674	18.204545	36.905556	13.97	69.7288	M			N		13.7157	0	6.70148	0	-19.4172
3.081505	288	44.5	7.345	25.333333	251	9.7	1.4464	7	4.1	3.9	10	152.5	25	0.5	1.2	89.5	97.219512	74.02439	19.976744	36.891593	14.033333	84.0101	M			N		6.36594	0	11.3905	0	-16.7565
7.129005	86	35	7.385	20	154.166667	8.05	0.29	9.9	2.8	1	4	147	29	0.6	0.65	110	88.791667	74.5	22.87037	37.93	10.5	64.313995	F			N		6.87333	0	1.68326	1.54299	-9.09959
6.349549	88.5	60.5	7.11	17	177	19.75	4.656	17	4.2	4.1	1	248.5	374	0.4	2.25	120	103.961538	84.910714	31.148148	37.363553	12.5	25.8871	M			N		11.8119	0	0	0	-10.8119
6.226898	205.5	39.5	7.41	23.75	513.75	10.466667	0.705	8.2	2.4	1.3	4	72.166667	245.2	3.6	0.95	100	84.7	76.909091	26.214286	37.860833	21.15	58.050632	M			N		20.6711	0	3.09678	0	-22.7679
15.653322	293.5	30	7.52	22.333333	506	14.883333	0.86	7	2.1	3.3	7	70	21.333333	7.966667	2.533333	138	92.192308	80.038462	15.589286	37.3975	18.6	56.9421	M			N		1.59711	0	0.127768	0	-0.724873
2.191111	247	36.5	7.435	24	285	9.08	3.224	8.65	2.953933	4.9	3	178.4	21	2.7	0.9	97	72.925926	80.785714	16.017857	36.424545	16.625	75.20732	F			N		5.93306	0	0	0	-4.93306
3.060741	73	70	7.34	32	73	10.9	0.810677	8.9	2.7	1.3	8	95.5	19	0.3	0.4	121	92.586207	67.12	21.634615	36.658333	19.85	60.728115	F			N		0	4.55772	4.57406	5.88093	-14.0127
5.182627	91.5	34.5	7.43	22.666667	104.111842	2.5	0.5475	7.9	2.85931	1.1	2	96	62	5.42	0.6	82	87.44	70.903846	29.12	37.863333	19.36	55.02905	F			N		0	0	21.2248	0	-20.2248
4.467697	85	28	7.37	17.333333	213.112184	0.2	0.013	8.1	2.65	0.9	5	11.666667	9	6.9	1.8	92	111.121212	104.034483	26.242424	36.842308	13.95	63.479023	M			N		0	0	17.4587	0	-16.4587
