# Supplementary material for: Heparin improves the mortality of patients with non-pulmonary sepsis-associated ARDS: A MIMIC-IV database analysis based on propensity score matching
Source: PLoS One. 2025 Oct 10;20(10):e0333795. doi: 10.1371/journal.pone.0333795 (PMC12513587; doi:10.1371/journal.pone.0333795)
Supplement: S3 File — (SQL) [file pone.0333795.s003.sql]

DROP MATERIALIZED VIEW IF EXISTS itemid_225975_dose CASCADE;
CREATE MATERIALIZED VIEW itemid_225975_dose AS
SELECT ali.subject_id,
    ali.hadm_id,
    ali.stay_id,
    sum(ii.amount) AS itemid_225975_dose
   FROM (cal.sepsis_ali ali
     LEFT JOIN mimiciv_icu.inputevents ii ON ((ali.stay_id = ii.stay_id)))
  WHERE (ii.itemid = 225975)
  GROUP BY ali.subject_id, ali.hadm_id, ali.stay_id
  
DROP MATERIALIZED VIEW IF EXISTS itemid_exclude CASCADE;
CREATE MATERIALIZED VIEW itemid_exclude AS
SELECT
	subject_id,
	hadm_id,
	stay_id,
	json_agg(itemid) itemids
FROM
	(
	SELECT
		ali.subject_id,
		ali.hadm_id,
		ali.stay_id,
		ii.itemid
	FROM
		( cal.sepsis_ali ali LEFT JOIN mimiciv_icu.inputevents ii ON ( ( ali.stay_id = ii.stay_id ) ) ) 
	WHERE
		(
			ii.itemid = 225152 
			OR ii.itemid = 229597 
			OR ii.itemid = 230044 
			OR ii.itemid = 225906 
			OR ii.itemid = 225913 
			OR ii.itemid = 225906 
			OR ii.itemid = 225147 
			OR ii.itemid = 225908 
		) 
	GROUP BY
		ali.subject_id,
		ali.hadm_id,
		ali.stay_id,	
		ii.itemid 
		UNION
	SELECT
		ali.subject_id,
		ali.hadm_id,
		ali.stay_id,
		ic.itemid	
	FROM
		( cal.sepsis_ali ali LEFT JOIN mimiciv_icu.chartevents ic ON ( ( ali.stay_id = ic.stay_id ) ) ) 
	WHERE
		( ic.itemid = 224145 OR ic.itemid = 225958 ) 
	GROUP BY
		ali.subject_id,
		ali.hadm_id,
		ali.stay_id,
		ic.itemid
	) union_exclude 
GROUP BY
	subject_id,
	hadm_id,
	stay_id
  
  DROP MATERIALIZED VIEW IF EXISTS sepsis_ali_heparin CASCADE;
CREATE MATERIALIZED VIEW sepsis_ali_heparin AS
SELECT
	ali.*,
	dose.itemid_225975_dose,
	excl.itemids
FROM
	sepsis_ali ali
	LEFT JOIN itemid_225975_dose dose ON dose.stay_id = ali.stay_id
	LEFT JOIN itemid_exclude excl ON excl.stay_id = ali.stay_id 
	
	
	
	--py:肝素剂量分组：data = data[data['per_day'].isna() | ((data['per_day'] > 1) & (data['per_day'] < 2))]
	
	--拼住院时间、
	DROP MATERIALIZED VIEW IF EXISTS imputer_psm_1_baseline CASCADE;
CREATE MATERIALIZED VIEW imputer_psm_1_baseline AS
	SELECT 
  ps1.*, 
  COALESCE(sa.stay_day, 0) AS stay_day
FROM 
  imputer_psm_1 ps1
LEFT JOIN (
  SELECT 
    sa.stay_id,
    CAST(SUM(CAST(sa.stay_day AS DOUBLE PRECISION)) AS DOUBLE PRECISION) AS stay_day
  FROM
    sepsis_ali sa
  GROUP BY
    sa.stay_id
) sa ON CAST(ps1.stay_id AS INTEGER) = sa.stay_id

--拼存活时间
DROP MATERIALIZED VIEW IF EXISTS imputer_psm_1_baseline2 CASCADE;
CREATE MATERIALIZED VIEW imputer_psm_1_baseline2 AS
	SELECT 
  psb1.*, 
  COALESCE(sac.cl, 0) AS cl
FROM 
  imputer_psm_1_baseline1 psb1
LEFT JOIN (
  SELECT 
    sac.stay_id,
    CAST(SUM(CAST(sac.cl AS DOUBLE PRECISION)) AS DOUBLE PRECISION) AS cl
  FROM
    public.sepsis_ali_cl sac
  GROUP BY
    sac.stay_id
) sac ON CAST(psb1.stay_id AS INTEGER) = sac.stay_id

--计算通气时间
DROP MATERIALIZED VIEW IF EXISTS imputer_heparin_ventilation CASCADE;
CREATE MATERIALIZED VIEW imputer_heparin_ventilation AS
SELECT
    ihb.*,
    v.InvasiveVent / CAST(ihb.stay_day AS numeric) InvasiveVent_per_day,
    v.NonInvasiveVent / CAST(ihb.stay_day AS numeric) NonInvasiveVent_per_day,
    v.SupplementalOxygen / CAST(ihb.stay_day AS numeric) SupplementalOxygen_per_day,
    v.HFNC / CAST(ihb.stay_day AS numeric) HFNC_per_day,
    ( CAST(ihb.stay_day AS numeric) - v.InvasiveVent - v.NonInvasiveVent - v.SupplementalOxygen - v.HFNC ) / CAST(ihb.stay_day AS numeric) Non_per_day 
FROM
    "imputer_heparin_baseline2" ihb
    LEFT JOIN (
    SELECT
        stay_id,
        SUM ( CASE WHEN ventilation_status = 'Tracheostomy' THEN EXTRACT ( EPOCH FROM ( endtime - starttime ) ) / 3600 ELSE 0 END ) AS Tracheostomy,
        SUM ( CASE WHEN ventilation_status = 'InvasiveVent' THEN EXTRACT ( EPOCH FROM ( endtime - starttime ) ) / 3600 ELSE 0 END ) AS InvasiveVent,
        SUM ( CASE WHEN ventilation_status = 'NonInvasiveVent' THEN EXTRACT ( EPOCH FROM ( endtime - starttime ) ) / 3600 ELSE 0 END ) AS NonInvasiveVent,
        SUM ( CASE WHEN ventilation_status = 'SupplementalOxygen' THEN EXTRACT ( EPOCH FROM ( endtime - starttime ) ) / 3600 ELSE 0 END ) AS SupplementalOxygen,
        SUM ( CASE WHEN ventilation_status = 'HFNC' THEN EXTRACT ( EPOCH FROM ( endtime - starttime ) ) / 3600 ELSE 0 END ) AS HFNC 
    FROM
        mimiciv_derived.ventilation 
    GROUP BY
        stay_id 
    ) v ON CAST(ihb.stay_id AS INTEGER) = v.stay_id
--拼通气时间
DROP MATERIALIZED VIEW IF EXISTS imputer_psm_1_baseline_ven CASCADE;
CREATE MATERIALIZED VIEW imputer_psm_1_baseline_ven AS
	SELECT 
  psbcl.*, 
  ihv.InvasiveVent_per_day,
	ihv.NonInvasiveVent_per_day,
	ihv.SupplementalOxygen_per_day,
	ihv.HFNC_per_day,
	ihv.Non_per_day
FROM 
  imputer_psm_1_baseline_cl psbcl
LEFT JOIN imputer_heparin_ventilation ihv
 ON psbcl.stay_id = ihv.stay_id
