# Supplementary material for: Heparin improves the mortality of patients with non-pulmonary sepsis-associated ARDS: A MIMIC-IV database analysis based on propensity score matching
Source: PLoS One. 2025 Oct 10;20(10):e0333795. doi: 10.1371/journal.pone.0333795 (PMC12513587; doi:10.1371/journal.pone.0333795)
Supplement: S4 File — (PY) [file pone.0333795.s004.py]

import pandas as pd
from fancyimpute import IterativeImputer

THRESHOLD = 0.95


def filter_out_data(df, columns):
    df_columns = df.loc[:, columns]
    is_nan_df = df_columns.isna()
    row_threshold = []
    for nan_data in is_nan_df.values:
        row_data_useful = [data for data in nan_data if not data]
        row_threshold.append(len(row_data_useful) / len(columns))
    useful_row_index = [index for index, element in enumerate(row_threshold) if element >= THRESHOLD]
    return df.iloc[useful_row_index]


def multiple_imputation_imputer(df, imputer_columns, random_state=0):
    df = df.reset_index(drop=True)
    df_column = df.loc[:, imputer_columns]
    # 创建 IterativeImputer 对象
    iterative_imputer = IterativeImputer(max_iter=50, verbose=3, tol=0.2, n_nearest_features=3,
                                         random_state=random_state)
    # 对数据集进行多重插补
    imputed_data = iterative_imputer.fit_transform(df_column)
    if df_column.size != imputed_data.size:
        print("multiple_imputation error.")
        raise ValueError("multiple_imputation failed.")
    imputed_df = pd.DataFrame(imputed_data, columns=imputer_columns)
    df.update(imputed_df)
    return df


data = pd.read_excel('heparin_new.xlsx')

# column_names = list(data.columns)
# start_index = column_names.index('po2_min')
# end_index = column_names.index('inr_avg')
# column_names = column_names[start_index:end_index + 1]
# column_names.remove('gender')
# print(column_names)


full_columns = ([
                    'subject_id',
                    'hadm_id',
                    'stay_id',
                    'stay_day'
                ] +
                impute_columns +
                [
                    'gender',
                    'itemid_225975_dose',
                    'itemids'
                ])

data = filter_out_data(data, impute_columns)
data = data.loc[:, full_columns]
data = data[data['itemids'].isna()]

data = multiple_imputation_imputer(data, impute_columns, random_state=0)

# data = data[[
#                 'subject_id',
#                 'hadm_id',
#                 'stay_id',
#             ] + impute_columns + [
#                 'age',
#                 'gender',
#                 'itemid_225975_dose',
#                 'itemids'
#             ]]

# data['gender'].replace({'M': 1, 'F': 0}, inplace=True)
data['heparin'] = data['itemid_225975_dose'].apply(lambda x: True if pd.notna(x) else False)
data['per_day'] = data['itemid_225975_dose'] / data['stay_day']

data.to_excel('heparin_225975.xlsx', index=False, engine='openpyxl')
print(data)
import pandas as pd
from sklearn.linear_model import LogisticRegression
from sklearn.neighbors import NearestNeighbors

data = pd.read_excel('heparin_225975.xlsx')

data = data[[
    'subject_id',
    'hadm_id',
    'stay_id',
    'po2_avg',
    'pco2_avg',
    'ph_avg',
    'bicarbonate_avg',
    'pao2fio2ratio_avg',
    'wbc_avg',
    'lymphocytes_abs_avg',
    'hemoglobin_avg',
    'albumin_avg',
    'lactate_max',
    'charlson_comorbidity_index_max',
    'platelet_count_avg',
    'alanine_aminotransferase_avg',
    'bilirubin_total_avg',
    'creatinine_avg',
    'glucose_avg',
    'avg_heart_rate',
    'avg_mbp',
    'avg_resp_rate',
    'avg_temperature',
    'pt_avg',
    'age',
    'gender',
    'itemid_225975_dose',
    'itemids',
    'per_day'
]]

data = data[data['per_day'].isna() | (data['per_day'] > 2) ]

data['gender'].replace({'M': 1, 'F': 0}, inplace=True)
data['per_day_gt1'] = data['per_day'].apply(lambda x: x if pd.notna(x) else 0)
# data = data.dropna()

treatment = data['per_day_gt1']
X = data.drop(['subject_id', 'hadm_id', 'stay_id', 'itemid_225975_dose', 'itemids', 'per_day', 'per_day_gt1'], axis=1)

# 逻辑回归模型估计倾向得分
model = LogisticRegression()
model.fit(X, round(treatment))
data['propensity_score'] = model.predict_proba(X)[:, 1]

treated = data[data['per_day_gt1'] > 0]
control = data[data['per_day'].isna()]

# 初始化最近邻模型，用于查找最接近的倾向得分
nn = NearestNeighbors(n_neighbors=1, metric='euclidean')
nn.fit(control[['propensity_score']])

# 为每个处理组成员找到最接近的控制组成员
treated_index = treated.index
control_index = nn.kneighbors(treated[['propensity_score']], return_distance=False).flatten()

# 创建匹配的DataFrame
matched_data = pd.concat([treated.reset_index(drop=True), control.iloc[control_index].reset_index(drop=True)], axis=1)

matched_data.to_excel('imputer_psm_20240420_B12.xlsx', index=False, engine='openpyxl')
print(data)
